# Supplementary material for: Molecular Epidemiological Characteristics of Staphylococcus pseudintermedius, Staphylococcus coagulans, and Coagulase-Negative Staphylococci Cultured from Clinical Canine Skin and Ear Samples in Queensland
Source: Antibiotics (Basel). 2025 Jan 13;14(1):80. doi: 10.3390/antibiotics14010080 (PMC11761246; doi:10.3390/antibiotics14010080)
Supplement: Supplementary file 1 [file antibiotics-14-00080-s001.zip]

Archive with 6 entries (6 files):
- Figure S1_Tables S1 to S3_Ethics email and MIC results.pdf
- Table S4_Metadata.xlsx
- Table S5_Reference genomes.xlsx
- Table S10_S11_Staphylococcus pseudintermedius_cgmlst_distances.xlsx
- Tables S6_S7_S_pseudintermedius_SNP_tree_distances.xlsx
- Tables S8_S9_S_coagulans_SNP_tree_distances.xlsx
