# Supplementary material for: Molecular Epidemiological Characteristics of Staphylococcus pseudintermedius, Staphylococcus coagulans, and Coagulase-Negative Staphylococci Cultured from Clinical Canine Skin and Ear Samples in Queensland
Source: Antibiotics (Basel). 2025 Jan 13;14(1):80. doi: 10.3390/antibiotics14010080 (PMC11761246; doi:10.3390/antibiotics14010080)
Supplement: Supplementary file 1 [file antibiotics-14-00080-s001.zip › Table S4_Metadata.xlsx]

## Sheet: Table S4_Metadata
LIMS_ID	LIMS_ID_extra	Sample name	Accession number (Assembly #)	MALDI-TOF_species	GTDBTK_species	Species_and_isolate_number	Canine_Sample_site	MALDI-TOF_ID_OX_RESISTANCE	Location	Country	Isolation_month_year	Animal_species	Breed	Sex	Neuter_status	Age	Novel_MLST	MLST_scheme	MLST	MLST_ack	MLST_cpn60	MLST_fdh	MLST_pta	MLST_purA	MLST_sar	MLST_tuf	MLST_arcC	MLST_SH_1200	MLST_hemH	MLST_leuB	MLST_SH1431	MLST_cfxE	MLST_Ribose_ABC	MLST_aroE	MLST_gtr	MLST_mutS	MLST_pyrR	MLST_tpiA	MLST_yqiL	Host_taxonomy	Domain	Phylum	Class	Order	Family	Genus	Species	Completeness	Contamination
RA5249	RA5249_J5418_S1	Canine_1	GCA_046546995.1	S. pseudintermedius	spseudintermedius	S. pseudintermedius_1	Skin	OX+ S. pseudintermedius	Urban southeast Queensland	Australia	Jul-2022	Canine	Cross Breed	Male	Desexed	9 years	yes	spseudintermedius	2651	3	2	2	1	1	1	5														d__Bacteria;p__Bacillota;c__Bacilli;o__Staphylococcales;f__Staphylococcaceae;g__Staphylococcus;s__Staphylococcus pseudintermedius	d__Bacteria	p__Bacillota	c__Bacilli	o__Staphylococcales	f__Staphylococcaceae	g__Staphylococcus	s__Staphylococcus pseudintermedius	99.43	0.28
RA5250	RA5250_J5418_S2	Canine_2	GCA_046546975.1	S. pseudintermedius	spseudintermedius	S. pseudintermedius_2	Skin	OX+ S. pseudintermedius	Urban southeast Queensland	Australia	Jul-2022	Canine	Unknown	Male	Desexed	3 years	yes	spseudintermedius	2651	3	2	2	1	1	1	5														d__Bacteria;p__Bacillota;c__Bacilli;o__Staphylococcales;f__Staphylococcaceae;g__Staphylococcus;s__Staphylococcus pseudintermedius	d__Bacteria	p__Bacillota	c__Bacilli	o__Staphylococcales	f__Staphylococcaceae	g__Staphylococcus	s__Staphylococcus pseudintermedius	99.43	0.28
RA5251	RA5251_J5418_S3	Canine_3	GCA_046546915.1	S. pseudintermedius	spseudintermedius	S. pseudintermedius_3	Ear	OX+ S. pseudintermedius	Rural southeast Queensland	Australia	Jul-2022	Canine	Cocker Spaniel	Female	Desexed	8 years		spseudintermedius	496	2	9	4	1	1	2	1														d__Bacteria;p__Bacillota;c__Bacilli;o__Staphylococcales;f__Staphylococcaceae;g__Staphylococcus;s__Staphylococcus pseudintermedius	d__Bacteria	p__Bacillota	c__Bacilli	o__Staphylococcales	f__Staphylococcaceae	g__Staphylococcus	s__Staphylococcus pseudintermedius	99.43	0
RA5252	RA5252_J5418_S4	Canine_4	GCA_046546935.1	S. pseudintermedius	spseudintermedius	S. pseudintermedius_4	Skin	OX- S. pseudintermedius	Urban southeast Queensland	Australia	Jul-2022	Canine	Unknown	Female	Desexed	11 years	yes	spseudintermedius	2652	1	3	1	1	77	1	2														d__Bacteria;p__Bacillota;c__Bacilli;o__Staphylococcales;f__Staphylococcaceae;g__Staphylococcus;s__Staphylococcus pseudintermedius	d__Bacteria	p__Bacillota	c__Bacilli	o__Staphylococcales	f__Staphylococcaceae	g__Staphylococcus	s__Staphylococcus pseudintermedius	99.43	0
RA5253	RA5253_J5418_S5	Canine_5	GCA_046546955.1	S. pseudintermedius	spseudintermedius	S. pseudintermedius_5	Skin	OX+ S. pseudintermedius	Urban southeast Queensland	Australia	Jul-2022	Canine	Unknown	Male	Desexed	10 years	yes	spseudintermedius	2653	1	9	4	1	11	2	2														d__Bacteria;p__Bacillota;c__Bacilli;o__Staphylococcales;f__Staphylococcaceae;g__Staphylococcus;s__Staphylococcus pseudintermedius	d__Bacteria	p__Bacillota	c__Bacilli	o__Staphylococcales	f__Staphylococcaceae	g__Staphylococcus	s__Staphylococcus pseudintermedius	99.43	0
RA5254	RA5254_J5418_S6	Canine_6	GCA_046546895.1	S. pseudintermedius	spseudintermedius	S. pseudintermedius_6	Ear	OX+ S. pseudintermedius	Urban southeast Queensland	Australia	Aug-2022	Canine	Unknown	Male	Desexed	8 years		spseudintermedius	496	2	9	4	1	1	2	1														d__Bacteria;p__Bacillota;c__Bacilli;o__Staphylococcales;f__Staphylococcaceae;g__Staphylococcus;s__Staphylococcus pseudintermedius	d__Bacteria	p__Bacillota	c__Bacilli	o__Staphylococcales	f__Staphylococcaceae	g__Staphylococcus	s__Staphylococcus pseudintermedius	99.43	0
RA5255	RA5255_J5418_S7	Canine_7	GCA_046546875.1	S. pseudintermedius	spseudintermedius	S. pseudintermedius_7	Skin	OX+ S. pseudintermedius	Urban southeast Queensland	Australia	Jul-2022	Canine	American staffordshire terrier	Female	Desexed	3.5 years		spseudintermedius	749	1	2	2	1	13	2	2														d__Bacteria;p__Bacillota;c__Bacilli;o__Staphylococcales;f__Staphylococcaceae;g__Staphylococcus;s__Staphylococcus pseudintermedius	d__Bacteria	p__Bacillota	c__Bacilli	o__Staphylococcales	f__Staphylococcaceae	g__Staphylococcus	s__Staphylococcus pseudintermedius	99.43	0
RA5256	RA5256_J5418_S8	Canine_8	GCA_046546835.1	S. pseudintermedius	spseudintermedius	S. pseudintermedius_8	Skin	OX+ S. pseudintermedius	North Queensland	Australia	Jun-2022	Canine	French Bulldog	Female	Entire	3 years		spseudintermedius	749	1	2	2	1	13	2	2														d__Bacteria;p__Bacillota;c__Bacilli;o__Staphylococcales;f__Staphylococcaceae;g__Staphylococcus;s__Staphylococcus pseudintermedius	d__Bacteria	p__Bacillota	c__Bacilli	o__Staphylococcales	f__Staphylococcaceae	g__Staphylococcus	s__Staphylococcus pseudintermedius	99.43	0
RA5257	RA5257_J5418_S9	Canine_9	GCA_046546855.1	S. pseudintermedius	spseudintermedius	S. pseudintermedius_9	Ear	OX+ S. pseudintermedius	North Queensland	Australia	Jul-2022	Canine	Unknown	Female	Entire	2 years		spseudintermedius	496	2	9	4	1	1	2	1														d__Bacteria;p__Bacillota;c__Bacilli;o__Staphylococcales;f__Staphylococcaceae;g__Staphylococcus;s__Staphylococcus pseudintermedius	d__Bacteria	p__Bacillota	c__Bacilli	o__Staphylococcales	f__Staphylococcaceae	g__Staphylococcus	s__Staphylococcus pseudintermedius	99.43	0.57
RA5258	RA5258_J5418_S10	Canine_10	GCA_046546815.1	S. pseudintermedius	spseudintermedius	S. pseudintermedius_10	Skin	OX+ S. pseudintermedius	North Queensland	Australia	Jul-2022	Canine	Unknown	Female	Desexed	11 years		spseudintermedius	749	1	2	2	1	13	2	2														d__Bacteria;p__Bacillota;c__Bacilli;o__Staphylococcales;f__Staphylococcaceae;g__Staphylococcus;s__Staphylococcus pseudintermedius	d__Bacteria	p__Bacillota	c__Bacilli	o__Staphylococcales	f__Staphylococcaceae	g__Staphylococcus	s__Staphylococcus pseudintermedius	99.43	0
RA5259	RA5259_J5418_S11	Canine_11	GCA_046546795.1	S. pseudintermedius	spseudintermedius	S. pseudintermedius_11	Ear	OX+ S. pseudintermedius	Urban southeast Queensland	Australia	Sep-2022	Canine	Unknown	Male	Desexed	7 years		spseudintermedius	496	2	9	4	1	1	2	1														d__Bacteria;p__Bacillota;c__Bacilli;o__Staphylococcales;f__Staphylococcaceae;g__Staphylococcus;s__Staphylococcus pseudintermedius	d__Bacteria	p__Bacillota	c__Bacilli	o__Staphylococcales	f__Staphylococcaceae	g__Staphylococcus	s__Staphylococcus pseudintermedius	99.43	0.57
RA5260	RA5260_J5418_S12	Canine_12	GCA_046546755.1	S. pseudintermedius	spseudintermedius	S. pseudintermedius_12	Skin	OX+ S. pseudintermedius	Urban southeast Queensland	Australia	Sep-2022	Canine	American staffordshire terrier	Female	Desexed	12 years		spseudintermedius	496	2	9	4	1	1	2	1														d__Bacteria;p__Bacillota;c__Bacilli;o__Staphylococcales;f__Staphylococcaceae;g__Staphylococcus;s__Staphylococcus pseudintermedius	d__Bacteria	p__Bacillota	c__Bacilli	o__Staphylococcales	f__Staphylococcaceae	g__Staphylococcus	s__Staphylococcus pseudintermedius	99.43	0
RA5261	RA5261_J5418_S13	Canine_13	GCA_046546775.1	S. pseudintermedius	spseudintermedius	S. pseudintermedius_13	Skin	OX+ S. pseudintermedius	Urban southeast Queensland	Australia	Aug-2022	Canine	English Springer Spaniel	Female	Desexed	9 years		spseudintermedius	71	3	9	1	2	1	2	1														d__Bacteria;p__Bacillota;c__Bacilli;o__Staphylococcales;f__Staphylococcaceae;g__Staphylococcus;s__Staphylococcus pseudintermedius	d__Bacteria	p__Bacillota	c__Bacilli	o__Staphylococcales	f__Staphylococcaceae	g__Staphylococcus	s__Staphylococcus pseudintermedius	99.43	0.71
RA5263	RA5263_J5418_S15	Canine_15	GCA_046546695.1	S. pseudintermedius	spseudintermedius	S. pseudintermedius_14	Skin	OX+ S. pseudintermedius	Urban southeast Queensland	Australia	Aug-2022	Canine	Unknown	Female	Desexed	11.5 years		spseudintermedius	1635	2	9	4	1	1	1	1														d__Bacteria;p__Bacillota;c__Bacilli;o__Staphylococcales;f__Staphylococcaceae;g__Staphylococcus;s__Staphylococcus pseudintermedius	d__Bacteria	p__Bacillota	c__Bacilli	o__Staphylococcales	f__Staphylococcaceae	g__Staphylococcus	s__Staphylococcus pseudintermedius	99.43	0.57
RA5265	RA5265_J5418_S17	Canine_17	GCA_046544375.1	S. pseudintermedius	spseudintermedius	S. pseudintermedius_15	Skin	OX+ S. pseudintermedius	Urban southeast Queensland	Australia	Sep-2022	Canine	Boxer	Male	Entire	8 years		spseudintermedius	749	1	2	2	1	13	2	2														d__Bacteria;p__Bacillota;c__Bacilli;o__Staphylococcales;f__Staphylococcaceae;g__Staphylococcus;s__Staphylococcus pseudintermedius	d__Bacteria	p__Bacillota	c__Bacilli	o__Staphylococcales	f__Staphylococcaceae	g__Staphylococcus	s__Staphylococcus pseudintermedius	99.43	0
RA5266	RA5266_J5418_S18	Canine_18	GCA_046546735.1	S. pseudintermedius	spseudintermedius	S. pseudintermedius_16	Skin	OX+ S. pseudintermedius	Urban southeast Queensland	Australia	Oct-2022	Canine	Bearded Collie	Male	Desexed	15 years		spseudintermedius	315	3	9	4	2	1	2	1														d__Bacteria;p__Bacillota;c__Bacilli;o__Staphylococcales;f__Staphylococcaceae;g__Staphylococcus;s__Staphylococcus pseudintermedius	d__Bacteria	p__Bacillota	c__Bacilli	o__Staphylococcales	f__Staphylococcaceae	g__Staphylococcus	s__Staphylococcus pseudintermedius	99.43	0.57
RA5267	RA5267_J5418_S19	Canine_19	GCA_046544345.1	S. haemolyticus	shaemolyticus	S. haemolyticus_1	Ear	OX+ CoNS	Urban southeast Queensland	Australia	Nov-2022	Canine	Unknown	Female	Desexed	14 years		shaemolyticus	68								2	5	6	1	1	1	4							d__Bacteria;p__Bacillota;c__Bacilli;o__Staphylococcales;f__Staphylococcaceae;g__Staphylococcus;s__Staphylococcus haemolyticus	d__Bacteria	p__Bacillota	c__Bacilli	o__Staphylococcales	f__Staphylococcaceae	g__Staphylococcus	s__Staphylococcus haemolyticus	99.62	0.42
RA5268	RA5268_J5418_S20	Canine_20	GCA_046544315.1	S. schleiferi	scoagulans	S. coagulans_1	Ear	OX+ S. schleiferi (coagulase positive)	Urban southeast Queensland	Australia	Nov-2022	Canine	Unknown	Male	Desexed	4 years		-																						d__Bacteria;p__Bacillota;c__Bacilli;o__Staphylococcales;f__Staphylococcaceae;g__Staphylococcus;s__Staphylococcus coagulans	d__Bacteria	p__Bacillota	c__Bacilli	o__Staphylococcales	f__Staphylococcaceae	g__Staphylococcus	s__Staphylococcus coagulans	99.43	0.57
RA5270	RA5270_J5418_S22	Canine_22	GCA_046544275.1	S. schleiferi	scoagulans	S. coagulans_2	Ear	OX+ S. schleiferi (coagulase positive)	Urban southeast Queensland	Australia	Jan-2023	Canine	Unknown	Male	Desexed	12 years		-																						d__Bacteria;p__Bacillota;c__Bacilli;o__Staphylococcales;f__Staphylococcaceae;g__Staphylococcus;s__Staphylococcus coagulans	d__Bacteria	p__Bacillota	c__Bacilli	o__Staphylococcales	f__Staphylococcaceae	g__Staphylococcus	s__Staphylococcus coagulans	99.43	0.57
RA5272	RA5272_J5418_S24	Canine_24	GCA_046544295.1	S. pseudintermedius	spseudintermedius	S. pseudintermedius_17	Ear	OX+ S. pseudintermedius	Urban southeast Queensland	Australia	Nov-2022	Canine	Unknown	Female	Desexed	1 year		spseudintermedius	1296	4	31	1	2	1	2	2														d__Bacteria;p__Bacillota;c__Bacilli;o__Staphylococcales;f__Staphylococcaceae;g__Staphylococcus;s__Staphylococcus pseudintermedius	d__Bacteria	p__Bacillota	c__Bacilli	o__Staphylococcales	f__Staphylococcaceae	g__Staphylococcus	s__Staphylococcus pseudintermedius	99.43	0.57
RA5273	RA5273_J5418_S25	Canine_25	GCA_046544255.1	S. pseudintermedius	spseudintermedius	S. pseudintermedius_18	Skin	OX+ S. pseudintermedius	North Queensland	Australia	Jan-2023	Canine	Staffordshire Bull Terrier	Male	Entire	9 years		spseudintermedius	496	2	9	4	1	1	2	1														d__Bacteria;p__Bacillota;c__Bacilli;o__Staphylococcales;f__Staphylococcaceae;g__Staphylococcus;s__Staphylococcus pseudintermedius	d__Bacteria	p__Bacillota	c__Bacilli	o__Staphylococcales	f__Staphylococcaceae	g__Staphylococcus	s__Staphylococcus pseudintermedius	99.43	0.57
RA5276	RA5276_J5418_S28	Canine_29	GCA_046544235.1	S. epidermidis	sepidermidis	S. epidermidis_1	Skin	OX+ CoNS	Urban southeast Queensland	Australia	Feb-2023	Canine	Rhodesian Ridgeback	Female	Desexed	1 year		sepidermidis	640								28							3	13	5	8	9	11	d__Bacteria;p__Bacillota;c__Bacilli;o__Staphylococcales;f__Staphylococcaceae;g__Staphylococcus;s__Staphylococcus epidermidis	d__Bacteria	p__Bacillota	c__Bacilli	o__Staphylococcales	f__Staphylococcaceae	g__Staphylococcus	s__Staphylococcus epidermidis	99.67	0.69
RA5278	RA5278_J5418_S30	Canine_30	GCA_046544185.1	S. pseudintermedius	spseudintermedius	S. pseudintermedius_19	Skin	OX+ S. pseudintermedius	Urban southeast Queensland	Australia	Mar-2023	Canine	Rottweiler	Male	Entire	3 years		spseudintermedius	496	2	9	4	1	1	2	1														d__Bacteria;p__Bacillota;c__Bacilli;o__Staphylococcales;f__Staphylococcaceae;g__Staphylococcus;s__Staphylococcus pseudintermedius	d__Bacteria	p__Bacillota	c__Bacilli	o__Staphylococcales	f__Staphylococcaceae	g__Staphylococcus	s__Staphylococcus pseudintermedius	99.43	0
RA5280	RA5280_J5418_S32	Canine_32	GCA_046544165.1	S. pseudintermedius	spseudintermedius	S. pseudintermedius_20	Skin	OX+ S. pseudintermedius	Urban southeast Queensland	Australia	Mar-2023	Canine	Unknown	Male	Desexed	6.5 years		spseudintermedius	496	2	9	4	1	1	2	1														d__Bacteria;p__Bacillota;c__Bacilli;o__Staphylococcales;f__Staphylococcaceae;g__Staphylococcus;s__Staphylococcus pseudintermedius	d__Bacteria	p__Bacillota	c__Bacilli	o__Staphylococcales	f__Staphylococcaceae	g__Staphylococcus	s__Staphylococcus pseudintermedius	99.43	0
RA5281	RA5281_J5418_S33	Canine_33	GCA_046544205.1	S. pseudintermedius	spseudintermedius	S. pseudintermedius_21	Skin	OX+ S. pseudintermedius	Urban southeast Queensland	Australia	Mar-2023	Canine	Great Dane	Female	Entire	7 years		spseudintermedius	496	2	9	4	1	1	2	1														d__Bacteria;p__Bacillota;c__Bacilli;o__Staphylococcales;f__Staphylococcaceae;g__Staphylococcus;s__Staphylococcus pseudintermedius	d__Bacteria	p__Bacillota	c__Bacilli	o__Staphylococcales	f__Staphylococcaceae	g__Staphylococcus	s__Staphylococcus pseudintermedius	99.43	0.57
RA5283	RA5283_J5418_S35	Canine_35	GCA_046544145.1	S. pseudintermedius	spseudintermedius	S. pseudintermedius_22	Skin	OX+ S. pseudintermedius	Urban southeast Queensland	Australia	Mar-2023	Canine	Unknown	Male	Desexed	5 years		spseudintermedius	749	1	2	2	1	13	2	2														d__Bacteria;p__Bacillota;c__Bacilli;o__Staphylococcales;f__Staphylococcaceae;g__Staphylococcus;s__Staphylococcus pseudintermedius	d__Bacteria	p__Bacillota	c__Bacilli	o__Staphylococcales	f__Staphylococcaceae	g__Staphylococcus	s__Staphylococcus pseudintermedius	99.43	0
RA5284	RA5284_J5418_S36	Canine_36	GCA_046544085.1	S. pseudintermedius	spseudintermedius	S. pseudintermedius_23	Skin	OX+ S. pseudintermedius	Urban southeast Queensland	Australia	Apr-2023	Canine	French Bulldog	Female	Unknown	8 years	yes	spseudintermedius	2654	2	2	2	11	13	2	2														d__Bacteria;p__Bacillota;c__Bacilli;o__Staphylococcales;f__Staphylococcaceae;g__Staphylococcus;s__Staphylococcus pseudintermedius	d__Bacteria	p__Bacillota	c__Bacilli	o__Staphylococcales	f__Staphylococcaceae	g__Staphylococcus	s__Staphylococcus pseudintermedius	99.43	0
RA5285	RA5285_J5418_S37	Canine_37	GCA_046544105.1	S. schleiferi	scoagulans	S. coagulans_3	Skin	OX+ S. schleiferi (coagulase positive)	Urban southeast Queensland	Australia	Apr-2023	Canine	Pug	Female	Entire	10.5 years		-																						d__Bacteria;p__Bacillota;c__Bacilli;o__Staphylococcales;f__Staphylococcaceae;g__Staphylococcus;s__Staphylococcus coagulans	d__Bacteria	p__Bacillota	c__Bacilli	o__Staphylococcales	f__Staphylococcaceae	g__Staphylococcus	s__Staphylococcus coagulans	99.43	0.76
RA5286	RA5286_J5418_S38	Canine_38	GCA_046544065.1	S. pseudintermedius	spseudintermedius	S. pseudintermedius_24	Skin	OX+ S. pseudintermedius	Urban southeast Queensland	Australia	Apr-2023	Canine	Unknown	Male	Entire	3 months		spseudintermedius	551	5	9	2	1	1	1	1														d__Bacteria;p__Bacillota;c__Bacilli;o__Staphylococcales;f__Staphylococcaceae;g__Staphylococcus;s__Staphylococcus pseudintermedius	d__Bacteria	p__Bacillota	c__Bacilli	o__Staphylococcales	f__Staphylococcaceae	g__Staphylococcus	s__Staphylococcus pseudintermedius	99.43	1.14
RA5289	RA5289_J5418_S41	Canine_41	GCA_046544125.1	S. schleiferi	scoagulans	S. coagulans_4	Skin	OX+ S. schleiferi (coagulase positive)	Urban southeast Queensland	Australia	Apr-2023	Canine	Unknown	Male	Entire	4.5 years		-																						d__Bacteria;p__Bacillota;c__Bacilli;o__Staphylococcales;f__Staphylococcaceae;g__Staphylococcus;s__Staphylococcus coagulans	d__Bacteria	p__Bacillota	c__Bacilli	o__Staphylococcales	f__Staphylococcaceae	g__Staphylococcus	s__Staphylococcus coagulans	99.43	0.57
RA5290	RA5290_J5418_S42	Canine_42	GCA_046544045.1	S. schleiferi	scoagulans	S. coagulans_5	Skin	OX+ S. schleiferi (coagulase positive)	Urban southeast Queensland	Australia	Apr-2023	Canine	Unknown	Female	Desexed	11 years		-																						d__Bacteria;p__Bacillota;c__Bacilli;o__Staphylococcales;f__Staphylococcaceae;g__Staphylococcus;s__Staphylococcus coagulans	d__Bacteria	p__Bacillota	c__Bacilli	o__Staphylococcales	f__Staphylococcaceae	g__Staphylococcus	s__Staphylococcus coagulans	99.43	0.57
RA5291	RA5291_J5418_S43	Canine_43	GCA_046544025.1	S. pseudintermedius	spseudintermedius	S. pseudintermedius_25	Skin	OX- S. pseudintermedius	Gatton, Queensland	Australia	Jan-2022	Canine	Dalmatian	Male	Unknown	11 years	yes	spseudintermedius	2655	1	18	2	1	1	2	~1														d__Bacteria;p__Bacillota;c__Bacilli;o__Staphylococcales;f__Staphylococcaceae;g__Staphylococcus;s__Staphylococcus pseudintermedius	d__Bacteria	p__Bacillota	c__Bacilli	o__Staphylococcales	f__Staphylococcaceae	g__Staphylococcus	s__Staphylococcus pseudintermedius	99.43	0
RA5292	RA5292_J5418_S44	Canine_44	GCA_046544005.1	S. pseudintermedius	spseudintermedius	S. pseudintermedius_26	Skin	OX- S. pseudintermedius	Gatton, Queensland	Australia	Mar-2022	Canine	ShihTzu cross	Male	Unknown	8 years	yes	spseudintermedius	2656	1	9	2	1	11	1	1														d__Bacteria;p__Bacillota;c__Bacilli;o__Staphylococcales;f__Staphylococcaceae;g__Staphylococcus;s__Staphylococcus pseudintermedius	d__Bacteria	p__Bacillota	c__Bacilli	o__Staphylococcales	f__Staphylococcaceae	g__Staphylococcus	s__Staphylococcus pseudintermedius	99.43	1.14
RA5293	RA5293_J5418_S45	Canine_45	GCA_046543985.1	S. pseudintermedius	spseudintermedius	S. pseudintermedius_27	Skin	OX- S. pseudintermedius	Gatton, Queensland	Australia	Jun-2022	Canine	Cattle dog	Male	Unknown	14 years	yes	spseudintermedius		1	7	1	1	1	5	2														d__Bacteria;p__Bacillota;c__Bacilli;o__Staphylococcales;f__Staphylococcaceae;g__Staphylococcus;s__Staphylococcus pseudintermedius	d__Bacteria	p__Bacillota	c__Bacilli	o__Staphylococcales	f__Staphylococcaceae	g__Staphylococcus	s__Staphylococcus pseudintermedius	97.09	7.29
RA5294	RA5294_J5418_S46	Canine_46	GCA_046543965.1	S. pseudintermedius	spseudintermedius	S. pseudintermedius_28	Ear	OX- S. pseudintermedius	Gatton, Queensland	Australia	Sep-2022	Canine	Cavelier King Charles Spaniel	Male	Unknown	6 years	yes	spseudintermedius	2657	3	7	1	1	1	2	2														d__Bacteria;p__Bacillota;c__Bacilli;o__Staphylococcales;f__Staphylococcaceae;g__Staphylococcus;s__Staphylococcus pseudintermedius	d__Bacteria	p__Bacillota	c__Bacilli	o__Staphylococcales	f__Staphylococcaceae	g__Staphylococcus	s__Staphylococcus pseudintermedius	99.43	0
RA5295	RA5295_J5418_S47	Canine_47	GCA_046543945.1	S. schleiferi	scoagulans	S. coagulans_6	Skin	OX- S. schleiferi (coagulase positive)	Gatton, Queensland	Australia	Oct-2022	Canine	Bulldog	Male	Unknown	10 years		-																						d__Bacteria;p__Bacillota;c__Bacilli;o__Staphylococcales;f__Staphylococcaceae;g__Staphylococcus;s__Staphylococcus coagulans	d__Bacteria	p__Bacillota	c__Bacilli	o__Staphylococcales	f__Staphylococcaceae	g__Staphylococcus	s__Staphylococcus coagulans	99.43	0.28
RA5296	RA5296_J5418_S48	Canine_48	GCA_046543925.1	S. pseudintermedius	spseudintermedius	S. pseudintermedius_29	Ear	OX- S. pseudintermedius	Gatton, Queensland	Australia	Dec-2022	Canine	Keeshond	Male	Unknown	1 years	yes	spseudintermedius	2658	1	7	1	8	11	4	1														d__Bacteria;p__Bacillota;c__Bacilli;o__Staphylococcales;f__Staphylococcaceae;g__Staphylococcus;s__Staphylococcus pseudintermedius	d__Bacteria	p__Bacillota	c__Bacilli	o__Staphylococcales	f__Staphylococcaceae	g__Staphylococcus	s__Staphylococcus pseudintermedius	99.43	0
RA5297	RA5297_J5418_S49	Canine_49	GCA_046543905.1	S. pseudintermedius	spseudintermedius	S. pseudintermedius_30	Ear	OX- S. pseudintermedius	Gatton, Queensland	Australia	Jul-2022	Canine	Maltese cross	Male	Unknown	12 years	yes	spseudintermedius	749	1	2	2	1	13	2	2														d__Bacteria;p__Bacillota;c__Bacilli;o__Staphylococcales;f__Staphylococcaceae;g__Staphylococcus;s__Staphylococcus pseudintermedius	d__Bacteria	p__Bacillota	c__Bacilli	o__Staphylococcales	f__Staphylococcaceae	g__Staphylococcus	s__Staphylococcus pseudintermedius	99.43	0
RA5298	RA5298_J5418_S50	Canine_50	GCA_046543885.1	S. pseudintermedius	spseudintermedius	S. pseudintermedius_31	Skin	OX- S. pseudintermedius	Gatton, Queensland	Australia	Apr-2023	Canine	Unknown	Female	Unknown	3 years	yes	spseudintermedius	2659	2	~70	4	1	~80	3	1														d__Bacteria;p__Bacillota;c__Bacilli;o__Staphylococcales;f__Staphylococcaceae;g__Staphylococcus;s__Staphylococcus pseudintermedius	d__Bacteria	p__Bacillota	c__Bacilli	o__Staphylococcales	f__Staphylococcaceae	g__Staphylococcus	s__Staphylococcus pseudintermedius	99.43	1.7
[truncated: 4 more columns]
