# Supplementary material for: Molecular Epidemiological Characteristics of Staphylococcus pseudintermedius, Staphylococcus coagulans, and Coagulase-Negative Staphylococci Cultured from Clinical Canine Skin and Ear Samples in Queensland
Source: Antibiotics (Basel). 2025 Jan 13;14(1):80. doi: 10.3390/antibiotics14010080 (PMC11761246; doi:10.3390/antibiotics14010080)
Supplement: Supplementary file 1 [file antibiotics-14-00080-s001.zip › Table S5_Reference genomes.xlsx]

## Sheet: Table S5_Reference genomes
Accession	Included_in_study	Bioproject	SRA_secondary	SRA	BioSample	Ignore	To_assemble	Group	Pre_GTDBTK_classification_species	GTDBTK_classification	Data_source	Reference_or _associated study	First_Author_or_submitter	Location	Country	Animal_species	Sample	Date	Canine_skin_or_ear_sample_site	Notes	Biosample_URL	Study_URL	Novel_MLST	MLST_scheme	MLST	MLST_ack	MLST_cpn60	MLST_fdh	MLST_pta	MLST_purA	MLST_sar	MLST_tuf	MLST_arcC	MLST_SH_1200	MLST_hemH	MLST_leuB	MLST_SH1431	MLST_cfxE	MLST_Ribose_ABC	MLST_aroE	MLST_gtr	MLST_mutS	MLST_pyrR	MLST_tpiA	MLST_yqiL
GCA_000185885.1	Yes	PRJNA61283			SAMN02603958			S_pseudintermedius	S. pseudintermedius	d__Bacteria;p__Bacillota;c__Bacilli;o__Staphylococcales;f__Staphylococcaceae;g__Staphylococcus;s__Staphylococcus pseudintermedius	Genbank	Complete genome sequence of the veterinary pathogen Staphylococcus pseudintermedius strain HKU10-03, isolated in a case of canine pyoderma	Tse H	Hong Kong	Hong Kong	Canine	Pyoderma	2011	Skin		https://www.ncbi.nlm.nih.gov/bioproject/PRJNA61283	https://www.ncbi.nlm.nih.gov/pmc/articles/PMC3067675/		spseudintermedius	308	2	55	3	42	14	2	1
GCA_000189495.1	Yes	PRJNA62991			SAMN02604167			S_pseudintermedius	S. pseudintermedius	d__Bacteria;p__Bacillota;c__Bacilli;o__Staphylococcales;f__Staphylococcaceae;g__Staphylococcus;s__Staphylococcus pseudintermedius	GenBank		Zakour,N.L.	Edinburgh, Scotland, UK	Scotland, UK	Canine	Pyoderma	2005	Skin	Originally isolated as described in https://onlinelibrary.wiley.com/doi/10.1111/j.1365-3164.2005.00484.x	https://www.ncbi.nlm.nih.gov/nuccore/CP002478.1/			spseudintermedius	25	3	9	2	1	1	1	1
GCA_001188855.1	Yes	PRJNA260936			SAMN03067536			S_coagulans	S. coagulans - but originally S. schleiferi	d__Bacteria;p__Bacillota;c__Bacilli;o__Staphylococcales;f__Staphylococcaceae;g__Staphylococcus;s__Staphylococcus coagulans	GenBank	Complete Genome Sequence and Methylome of Staphylococcus schleiferi, an Important Cause of Skin and Ear Infections in Veterinary Medicine	Misic,A.M.	USA	USA	Canine	Skin infection	2013	Skin	skin (Dermatitis ) - the Scotland study reidentified these as S. coagulans strain 1360-13	https://www.ncbi.nlm.nih.gov/datasets/genome/GCF_001188855.1/	https://www.ncbi.nlm.nih.gov/pmc/articles/PMC4566178/	yes	-
GCA_001188875.1	Yes	PRJNA263923			SAMN03108617			S_coagulans	S. coagulans - but originally S. schleiferi	d__Bacteria;p__Bacillota;c__Bacilli;o__Staphylococcales;f__Staphylococcaceae;g__Staphylococcus;s__Staphylococcus coagulans	GenBank	Complete Genome Sequence and Methylome of Staphylococcus schleiferi, an Important Cause of Skin and Ear Infections in Veterinary Medicine	Misic,A.M.	USA	USA	Canine	Skin infection	2002	Skin	skin (Dermatitis ) - the Scotland study reidentified these as S. coagulans strain 5909-02	https://www.ncbi.nlm.nih.gov/datasets/genome/GCF_001188875.1/	https://www.ncbi.nlm.nih.gov/pmc/articles/PMC4566178/	yes	-
GCA_001188895.1	Yes	PRJNA265120			SAMN03145672			S_coagulans	S. coagulans - but originally S. schleiferi	d__Bacteria;p__Bacillota;c__Bacilli;o__Staphylococcales;f__Staphylococcaceae;g__Staphylococcus;s__Staphylococcus coagulans	GenBank	Complete Genome Sequence and Methylome of Staphylococcus schleiferi, an Important Cause of Skin and Ear Infections in Veterinary Medicine	Misic,A.M.	USA	USA	Canine	Skin of ear	2005	Skin	skin (ear dermatitis) - the Scotland study reidentified these as S. coagulans strain 2142-05	https://www.ncbi.nlm.nih.gov/biosample?Db=biosample&DbFrom=bioproject&Cmd=Link&LinkName=bioproject_biosample&LinkReadableName=BioSample&ordinalpos=1&IdsFromResult=265120	https://www.ncbi.nlm.nih.gov/pmc/articles/PMC4566178/	yes	-
GCA_001188915.1	Yes	PRJNA270103			SAMN03262954			S_coagulans	S. coagulans - but originally S. schleiferi	d__Bacteria;p__Bacillota;c__Bacilli;o__Staphylococcales;f__Staphylococcaceae;g__Staphylococcus;s__Staphylococcus coagulans	GenBank	Complete Genome Sequence and Methylome of Staphylococcus schleiferi, an Important Cause of Skin and Ear Infections in Veterinary Medicine	Misic,A.M.	USA	USA	Canine	Skin infection	2003	Skin	skin (Dermatitis ) - the Scotland study reidentified these as S. coagulans strain 2317-03	https://www.ncbi.nlm.nih.gov/biosample?Db=biosample&DbFrom=bioproject&Cmd=Link&LinkName=bioproject_biosample&LinkReadableName=BioSample&ordinalpos=1&IdsFromResult=270103	https://www.ncbi.nlm.nih.gov/pmc/articles/PMC4566178/	yes	-
GCA_001685665.2	Yes	PRJNA319397			SAMN04886711			S_pseudintermedius	S. pseudintermedius	d__Bacteria;p__Bacillota;c__Bacilli;o__Staphylococcales;f__Staphylococcaceae;g__Staphylococcus;s__Staphylococcus pseudintermedius	ENA	Characterized Staphylococcus pseudintermedius ST68 from skin dermatitis	Uni of Tennessee	Tennessee, USA	USA	Canine	Skin lesion	2006	Skin	Skin dermatitis; clinical; MLST ST68	https://www.ebi.ac.uk/ena/browser/view/SAMN04886711			spseudintermedius	68	1	10	1	4	1	1	1
GCA_001792775.2	Yes								Type strain of S. pseudintermedius	d__Bacteria;p__Bacillota;c__Bacilli;o__Staphylococcales;f__Staphylococcaceae;g__Staphylococcus;s__Staphylococcus pseudintermedius						Feline		2016		Lung tissue		https://journals.asm.org/doi/full/10.1128/genomea.01651-16		spseudintermedius	494	3	24	1	1	52	2	1
GCA_002901995.1	Yes	PRJNA339206			SAMN05978020			S_coagulans	Type strain of S. coagulans	d__Bacteria;p__Bacillota;c__Bacilli;o__Staphylococcales;f__Staphylococcaceae;g__Staphylococcus;s__Staphylococcus coagulans				Germany	Germany	Canine	Otitis externa	1982-1988	Skin	external auditory meatus with external ear otitis - the Scotland study reidentified these as S. coagulans strain DSM 6628 This was used as the reference genome in the Scotland study			yes	-
GCA_004026205.1	Yes	PRJNA512353			SAMN10666548			S_coagulans	S. coagulans - but originally S. schleiferi	d__Bacteria;p__Bacillota;c__Bacilli;o__Staphylococcales;f__Staphylococcaceae;g__Staphylococcus;s__Staphylococcus coagulans	GenBank	Complete genome sequence of a methicillin-resistant Staphylococcus schleiferi strain from canine otitis externa in Korea	Soo-Jin Yang	South Korea	South Korea	Canine	Otitis externa	2017	Ear	ear (otitis externa) - the Scotland study reidentified these as S. coagulans strain OT1-1	https://www.ncbi.nlm.nih.gov/biosample?Db=biosample&DbFrom=bioproject&Cmd=Link&LinkName=bioproject_biosample&LinkReadableName=BioSample&ordinalpos=1&IdsFromResult=512353		yes	-
GCA_011137195.1	Yes	PRJNA429276		SRS6244365	SAMN08334924			S_coagulans	S. schleiferi ATTC 43808	d__Bacteria;p__Bacillota;c__Bacilli;o__Staphylococcales;f__Staphylococcaceae;g__Staphylococcus;s__Staphylococcus schleiferi	GenBank	Unpublished	Unknown	France	France	Homo sapien	Jugular catheter	≤1998					yes	-
GCA_014129435.1	Yes	PRJNA601973		SRR10919441	SAMN13893011			S_coagulans	S. coagulans	d__Bacteria;p__Bacillota;c__Bacilli;o__Staphylococcales;f__Staphylococcaceae;g__Staphylococcus;s__Staphylococcus coagulans	GenBank	Genome sequencing of veterinary and human pathogens	Gavin Paterson	Edinburgh, Scotland, UK	Scotland, UK	Canine	Pyoderma	2016	Skin	Pyoderma - skin - S. coagulans 66170	https://www.ncbi.nlm.nih.gov/biosample/13893011	https://www.ncbi.nlm.nih.gov/pmc/articles/PMC8513628/	yes	-
GCA_014129505.1	Yes	PRJNA601973		SRR10919440	SAMN13893016			S_coagulans	S. coagulans	d__Bacteria;p__Bacillota;c__Bacilli;o__Staphylococcales;f__Staphylococcaceae;g__Staphylococcus;s__Staphylococcus coagulans	GenBank	Genome sequencing of veterinary and human pathogens	Gavin Paterson	Edinburgh, Scotland, UK	Scotland, UK	Canine	Wound swab	2016	Skin	Wound swab - S. coagulans 65195	https://www.ncbi.nlm.nih.gov/biosample/13893016	https://www.ncbi.nlm.nih.gov/pmc/articles/PMC8513628/	yes	-
GCA_015583855.1	Yes	PRJNA564152		SRS5353610	SAMN12703598			S_pseudintermedius	S. pseudintermedius	d__Bacteria;p__Bacillota;c__Bacilli;o__Staphylococcales;f__Staphylococcaceae;g__Staphylococcus;s__Staphylococcus pseudintermedius	GenBank	Whole genome sequencing and pan-genome analysis of methicillin-resistant Staphylococcus pseudintermedius (MRSP)	Jason Pieper	USA	USA	Canine	Wound	2015	Skin	Wound infection; MRSP ST71	https://www.ncbi.nlm.nih.gov/biosample/12703598			spseudintermedius	71	3	9	1	2	1	2	1
GCA_015583895.1	Yes	PRJNA564152		SRS5353606	SAMN12703586			S_pseudintermedius	S. pseudintermedius	d__Bacteria;p__Bacillota;c__Bacilli;o__Staphylococcales;f__Staphylococcaceae;g__Staphylococcus;s__Staphylococcus pseudintermedius	GenBank	Whole genome sequencing and pan-genome analysis of methicillin-resistant Staphylococcus pseudintermedius (MRSP)	Jason Pieper	USA	USA	Canine	Abdominal swab	2018	Skin	Abdominal swab infection; MRSP ST71	https://www.ncbi.nlm.nih.gov/biosample/12703586			spseudintermedius	71	3	9	1	2	1	2	1
GCA_015583935.1	Yes	PRJNA564152		SRS5353611	SAMN12703599			S_pseudintermedius	S. pseudintermedius	d__Bacteria;p__Bacillota;c__Bacilli;o__Staphylococcales;f__Staphylococcaceae;g__Staphylococcus;s__Staphylococcus pseudintermedius	GenBank	Whole genome sequencing and pan-genome analysis of methicillin-resistant Staphylococcus pseudintermedius (MRSP)	Jason Pieper	USA	USA	Canine	Skin	2015	Skin	Skin infection; MRSP ST150	https://www.ncbi.nlm.nih.gov/biosample/12703599			spseudintermedius	150	1	10	1	1	1	1	2
GCA_015583975.1	Yes	PRJNA564152		SRS5353617	SAMN12703587			S_pseudintermedius	S. pseudintermedius	d__Bacteria;p__Bacillota;c__Bacilli;o__Staphylococcales;f__Staphylococcaceae;g__Staphylococcus;s__Staphylococcus pseudintermedius	GenBank	Whole genome sequencing and pan-genome analysis of methicillin-resistant Staphylococcus pseudintermedius (MRSP)	Jason Pieper	USA	USA	Canine	Lesion	2018	Skin	Lesion - infection; MRSP ST181	https://www.ncbi.nlm.nih.gov/biosample/12703587			spseudintermedius	181	3	11	2	24	20	1	1
GCA_015583995.1	Yes	PRJNA564152		SRS5353615	SAMN12703603			S_pseudintermedius	S. pseudintermedius	d__Bacteria;p__Bacillota;c__Bacilli;o__Staphylococcales;f__Staphylococcaceae;g__Staphylococcus;s__Staphylococcus pseudintermedius	GenBank	Whole genome sequencing and pan-genome analysis of methicillin-resistant Staphylococcus pseudintermedius (MRSP)	Jason Pieper	USA	USA	Canine	Skin swab	2016	Skin	Skin infection; MRSP ST435-like	https://www.ncbi.nlm.nih.gov/biosample/12703603			spseudintermedius	1431	1	57	3	32	11	2	2
GCA_015584015.1	Yes	PRJNA564152		SRS5353612	SAMN12703600			S_pseudintermedius	S. pseudintermedius	d__Bacteria;p__Bacillota;c__Bacilli;o__Staphylococcales;f__Staphylococcaceae;g__Staphylococcus;s__Staphylococcus pseudintermedius	GenBank	Whole genome sequencing and pan-genome analysis of methicillin-resistant Staphylococcus pseudintermedius (MRSP)	Jason Pieper	USA	USA	Canine	Skin	2015	Skin	Skin infection; MRSP ST257-like	https://www.ncbi.nlm.nih.gov/biosample/12703600			spseudintermedius	2090	1	13	2	1	13	2	2
GCA_015584055.1	Yes	PRJNA564152		SRS5353616	SAMN12703604			S_pseudintermedius	S. pseudintermedius	d__Bacteria;p__Bacillota;c__Bacilli;o__Staphylococcales;f__Staphylococcaceae;g__Staphylococcus;s__Staphylococcus pseudintermedius	GenBank	Whole genome sequencing and pan-genome analysis of methicillin-resistant Staphylococcus pseudintermedius (MRSP)	Jason Pieper	USA	USA	Canine	Skin swab	2016	Skin	Skin infection; MRSP ST181	https://www.ncbi.nlm.nih.gov/biosample/12703604			spseudintermedius	181	3	11	2	24	20	1	1
GCA_015584145.1	Yes	PRJNA564152		SRS5353621	SAMN12703608			S_pseudintermedius	S. pseudintermedius	d__Bacteria;p__Bacillota;c__Bacilli;o__Staphylococcales;f__Staphylococcaceae;g__Staphylococcus;s__Staphylococcus pseudintermedius	GenBank	Whole genome sequencing and pan-genome analysis of methicillin-resistant Staphylococcus pseudintermedius (MRSP)	Jason Pieper	USA	USA	Canine	Tail wound	2016	Skin	Tail wound - infection; MRSP ST1049	https://www.ncbi.nlm.nih.gov/biosample/12703608			spseudintermedius	1049	2	10	2	4	1	1	1
GCA_015584175.1	Yes	PRJNA564152		SRS5353618	SAMN12703605			S_pseudintermedius	S. pseudintermedius	d__Bacteria;p__Bacillota;c__Bacilli;o__Staphylococcales;f__Staphylococcaceae;g__Staphylococcus;s__Staphylococcus pseudintermedius	GenBank	Whole genome sequencing and pan-genome analysis of methicillin-resistant Staphylococcus pseudintermedius (MRSP)	Jason Pieper	USA	USA	Canine	Paw	2016	Skin	Paw infection; MRSP ST157	https://www.ncbi.nlm.nih.gov/biosample/12703605			spseudintermedius	157	2	11	2	11	5	1	2
GCA_015584225.1	Yes	PRJNA564152		SRS5353607	SAMN12703595			S_pseudintermedius	S. pseudintermedius	d__Bacteria;p__Bacillota;c__Bacilli;o__Staphylococcales;f__Staphylococcaceae;g__Staphylococcus;s__Staphylococcus pseudintermedius	GenBank	Whole genome sequencing and pan-genome analysis of methicillin-resistant Staphylococcus pseudintermedius (MRSP)	Jason Pieper	USA	USA	Canine	Skin wound	2015	Skin	Skin wound infection; MRSP ST181	https://www.ncbi.nlm.nih.gov/biosample/12703595			spseudintermedius	181	3	11	2	24	20	1	1
GCA_015584255.1	Yes	PRJNA564152		SRS5353619	SAMN12703606			S_pseudintermedius	S. pseudintermedius	d__Bacteria;p__Bacillota;c__Bacilli;o__Staphylococcales;f__Staphylococcaceae;g__Staphylococcus;s__Staphylococcus pseudintermedius	GenBank	Whole genome sequencing and pan-genome analysis of methicillin-resistant Staphylococcus pseudintermedius (MRSP)	Jason Pieper	USA	USA	Canine	Wound	2016	Skin	Wound infection - MRSP ST181	https://www.ncbi.nlm.nih.gov/biosample/12703606			spseudintermedius	181	3	11	2	24	20	1	1
GCA_015584275.1	Yes	PRJNA564152		SRS5353623	SAMN12703610			S_pseudintermedius	S. pseudintermedius	d__Bacteria;p__Bacillota;c__Bacilli;o__Staphylococcales;f__Staphylococcaceae;g__Staphylococcus;s__Staphylococcus pseudintermedius	GenBank	Whole genome sequencing and pan-genome analysis of methicillin-resistant Staphylococcus pseudintermedius (MRSP)	Jason Pieper	USA	USA	Canine	Wound	2017	Skin	Wound infection; MRSP ST749	https://www.ncbi.nlm.nih.gov/biosample/12703610			spseudintermedius	749	1	2	2	1	13	2	2
GCA_015584315.1	Yes	PRJNA564152		SRS5353625	SAMN12703612			S_pseudintermedius	S. pseudintermedius	d__Bacteria;p__Bacillota;c__Bacilli;o__Staphylococcales;f__Staphylococcaceae;g__Staphylococcus;s__Staphylococcus pseudintermedius	GenBank	Whole genome sequencing and pan-genome analysis of methicillin-resistant Staphylococcus pseudintermedius (MRSP)	Jason Pieper	USA	USA	Canine	Lesion	2017	Skin	Lesion - infection; MRSP ST45-like	https://www.ncbi.nlm.nih.gov/biosample/12703612		yes	spseudintermedius		1	2	2	1	2	1	2
GCA_015584385.1	Yes	PRJNA564152		SRS5353622	SAMN12703609			S_pseudintermedius	S. pseudintermedius	d__Bacteria;p__Bacillota;c__Bacilli;o__Staphylococcales;f__Staphylococcaceae;g__Staphylococcus;s__Staphylococcus pseudintermedius	GenBank	Whole genome sequencing and pan-genome analysis of methicillin-resistant Staphylococcus pseudintermedius (MRSP)	Jason Pieper	USA	USA	Canine	Skin swab	2016	Skin	Skin infection; MRSP ST181	https://www.ncbi.nlm.nih.gov/biosample/12703609			spseudintermedius	181	3	11	2	24	20	1	1
GCA_015584455.1	Yes	PRJNA564152		SRS5353630	SAMN12703616			S_pseudintermedius	S. pseudintermedius	d__Bacteria;p__Bacillota;c__Bacilli;o__Staphylococcales;f__Staphylococcaceae;g__Staphylococcus;s__Staphylococcus pseudintermedius	GenBank	Whole genome sequencing and pan-genome analysis of methicillin-resistant Staphylococcus pseudintermedius (MRSP)	Jason Pieper	USA	USA	Canine	Skin swab	2017	Skin	Skin infection - MRSP ST45	https://www.ncbi.nlm.nih.gov/biosample/12703616			spseudintermedius	45	3	2	2	1	2	1	2
GCA_015584515.1	Yes	PRJNA564152		SRS5353628	SAMN12703588			S_pseudintermedius	S. pseudintermedius	d__Bacteria;p__Bacillota;c__Bacilli;o__Staphylococcales;f__Staphylococcaceae;g__Staphylococcus;s__Staphylococcus pseudintermedius	GenBank	Whole genome sequencing and pan-genome analysis of methicillin-resistant Staphylococcus pseudintermedius (MRSP)	Jason Pieper	USA	USA	Canine	Skin swab	2014	Skin	Skin infection; MRSP ST527	https://www.ncbi.nlm.nih.gov/biosample/12703588			spseudintermedius	527	1	2	3	1	11	1	2
GCA_015584555.1	Yes	PRJNA637915		SRS6803478	SAMN15182563			S_pseudintermedius	S. pseudintermedius	d__Bacteria;p__Bacillota;c__Bacilli;o__Staphylococcales;f__Staphylococcaceae;g__Staphylococcus;s__Staphylococcus pseudintermedius	GenBank	Molecular epidemiology of clinical and carriage methicillin-resistant Staphylococcus isolates in companion animals	Scott Beatson	Australia	Australia	Canine	Ear swab	2009	Ear	Host disease: otitis; MRSP ST283	https://www.ncbi.nlm.nih.gov/biosample/15182563	https://www.frontiersin.org/articles/10.3389/fvets.2021.620491/full		spseudintermedius	283	1	24	10	4	1	2	2
GCA_015584615.1	Yes	PRJNA564152		SRS5353631	SAMN12703617			S_pseudintermedius	S. pseudintermedius	d__Bacteria;p__Bacillota;c__Bacilli;o__Staphylococcales;f__Staphylococcaceae;g__Staphylococcus;s__Staphylococcus pseudintermedius	GenBank	Whole genome sequencing and pan-genome analysis of methicillin-resistant Staphylococcus pseudintermedius (MRSP)	Jason Pieper	USA	USA	Canine	Wound	2012	Skin	Wound infection - MRSP ST192	https://www.ncbi.nlm.nih.gov/biosample/12703617			spseudintermedius	192	4	13	1	23	1	2	2
GCA_015584635.1	Yes	PRJNA564152		SRS5353633	SAMN12703619			S_pseudintermedius	S. pseudintermedius	d__Bacteria;p__Bacillota;c__Bacilli;o__Staphylococcales;f__Staphylococcaceae;g__Staphylococcus;s__Staphylococcus pseudintermedius	GenBank	Whole genome sequencing and pan-genome analysis of methicillin-resistant Staphylococcus pseudintermedius (MRSP)	Jason Pieper	USA	USA	Canine	Skin	2012	Skin	Skin infection - MRSP ST64	https://www.ncbi.nlm.nih.gov/biosample/12703619			spseudintermedius	64	2	7	2	11	5	2	2
GCA_015584695.1	Yes	PRJNA564152		SRS5353629	SAMN12703615			S_pseudintermedius	S. pseudintermedius	d__Bacteria;p__Bacillota;c__Bacilli;o__Staphylococcales;f__Staphylococcaceae;g__Staphylococcus;s__Staphylococcus pseudintermedius	GenBank	Whole genome sequencing and pan-genome analysis of methicillin-resistant Staphylococcus pseudintermedius (MRSP)	Jason Pieper	USA	USA	Canine	Wound	2017	Skin	Wound infection - MRSP ST647	https://www.ncbi.nlm.nih.gov/biosample/12703615			spseudintermedius	647	2	9	2	1	1	2	1
GCA_015584715.1	Yes	PRJNA564152		SRS5353650	SAMN12703590			S_pseudintermedius	S. pseudintermedius	d__Bacteria;p__Bacillota;c__Bacilli;o__Staphylococcales;f__Staphylococcaceae;g__Staphylococcus;s__Staphylococcus pseudintermedius	GenBank	Whole genome sequencing and pan-genome analysis of methicillin-resistant Staphylococcus pseudintermedius (MRSP)	Jason Pieper	USA	USA	Canine	Wound	2015	Skin	Wound infection; MRSP ST405-like	https://www.ncbi.nlm.nih.gov/biosample/12703590		yes	spseudintermedius		4	24	4	1	5	2	5
GCA_015584815.1	Yes	PRJNA564152		SRS5353637	SAMN12703623			S_pseudintermedius	S. pseudintermedius	d__Bacteria;p__Bacillota;c__Bacilli;o__Staphylococcales;f__Staphylococcaceae;g__Staphylococcus;s__Staphylococcus pseudintermedius	GenBank	Whole genome sequencing and pan-genome analysis of methicillin-resistant Staphylococcus pseudintermedius (MRSP)	Jason Pieper	USA	USA	Canine	Incision swab	2018	Skin	Incision swab - infection; MRSP ST181	https://www.ncbi.nlm.nih.gov/biosample/12703623			spseudintermedius	181	3	11	2	24	20	1	1
GCA_015584825.1	Yes	PRJNA564152		SRS5353634	SAMN12703620			S_pseudintermedius	S. pseudintermedius	d__Bacteria;p__Bacillota;c__Bacilli;o__Staphylococcales;f__Staphylococcaceae;g__Staphylococcus;s__Staphylococcus pseudintermedius	GenBank	Whole genome sequencing and pan-genome analysis of methicillin-resistant Staphylococcus pseudintermedius (MRSP)	Jason Pieper	USA	USA	Canine	Skin swab	2013	Skin	Skin infection - MRSP ST159-like	https://www.ncbi.nlm.nih.gov/biosample/12703620		yes	spseudintermedius		1	13	1	1	2	2	2
GCA_015584855.1	Yes	PRJNA637915		SRS6803482	SAMN15182567			S_pseudintermedius	S. pseudintermedius	d__Bacteria;p__Bacillota;c__Bacilli;o__Staphylococcales;f__Staphylococcaceae;g__Staphylococcus;s__Staphylococcus pseudintermedius	GenBank	Molecular epidemiology of clinical and carriage methicillin-resistant Staphylococcus isolates in companion animals	Scott Beatson	Australia	Australia	Canine	Pustule	2013	Skin	Host disease: pustule on feet and legs, pododermatitis; MRSP ST316	https://www.ncbi.nlm.nih.gov/biosample/15182567	https://www.frontiersin.org/articles/10.3389/fvets.2021.620491/full		spseudintermedius	316	2	9	1	1	13	2	2
GCA_015584895.1	Yes	PRJNA564152		SRS5353641	SAMN12703626			S_pseudintermedius	S. pseudintermedius	d__Bacteria;p__Bacillota;c__Bacilli;o__Staphylococcales;f__Staphylococcaceae;g__Staphylococcus;s__Staphylococcus pseudintermedius	GenBank	Whole genome sequencing and pan-genome analysis of methicillin-resistant Staphylococcus pseudintermedius (MRSP)	Jason Pieper	USA	USA	Canine	Skin swab	2018	Skin	Skin infection; MSSP ST529-like	https://www.ncbi.nlm.nih.gov/biosample/12703626		yes	spseudintermedius		1	2	3	2	3	1	2
GCA_015584915.1	Yes	PRJNA564152		SRS5353642	SAMN12703627			S_pseudintermedius	S. pseudintermedius	d__Bacteria;p__Bacillota;c__Bacilli;o__Staphylococcales;f__Staphylococcaceae;g__Staphylococcus;s__Staphylococcus pseudintermedius	GenBank	Whole genome sequencing and pan-genome analysis of methicillin-resistant Staphylococcus pseudintermedius (MRSP)	Jason Pieper	USA	USA	Canine	Skin swab	2018	Skin	Skin infection; MSSP ST537-like	https://www.ncbi.nlm.nih.gov/biosample/12703627		yes	spseudintermedius		3	26	1	1	1	1	1
GCA_015584955.1	Yes	PRJNA564152		SRS5353640	SAMN12703625			S_pseudintermedius	S. pseudintermedius	d__Bacteria;p__Bacillota;c__Bacilli;o__Staphylococcales;f__Staphylococcaceae;g__Staphylococcus;s__Staphylococcus pseudintermedius	GenBank	Whole genome sequencing and pan-genome analysis of methicillin-resistant Staphylococcus pseudintermedius (MRSP)	Jason Pieper	USA	USA	Canine	Lesion	2018	Skin	Lesion - infection; MRSP ST181	https://www.ncbi.nlm.nih.gov/biosample/12703625			spseudintermedius	181	3	11	2	24	20	1	1
GCA_015584975.1	Yes	PRJNA637915		SRS6803477	SAMN15182562			S_pseudintermedius	S. pseudintermedius	d__Bacteria;p__Bacillota;c__Bacilli;o__Staphylococcales;f__Staphylococcaceae;g__Staphylococcus;s__Staphylococcus pseudintermedius	GenBank	Molecular epidemiology of clinical and carriage methicillin-resistant Staphylococcus isolates in companion animals	Scott Beatson	Australia	Australia	Canine	Wound swab	2007	Skin	Host disease: pyoderma; MRSP ST283	https://www.ncbi.nlm.nih.gov/biosample/15182562	https://www.frontiersin.org/articles/10.3389/fvets.2021.620491/full		spseudintermedius	283	1	24	10	4	1	2	2
GCA_015585035.1	Yes	PRJNA564152		SRS5353643	SAMN12703628			S_pseudintermedius	S. pseudintermedius	d__Bacteria;p__Bacillota;c__Bacilli;o__Staphylococcales;f__Staphylococcaceae;g__Staphylococcus;s__Staphylococcus pseudintermedius	GenBank	Whole genome sequencing and pan-genome analysis of methicillin-resistant Staphylococcus pseudintermedius (MRSP)	Jason Pieper	USA	USA	Canine	Skin swab	2018	Skin	Skin infection; MSSP ST64-like	https://www.ncbi.nlm.nih.gov/biosample/12703628		yes	spseudintermedius		2	7	2	8	5	4	2
GCA_015585055.1	Yes	PRJNA564152		SRS5353647	SAMN12703632			S_pseudintermedius	S. pseudintermedius	d__Bacteria;p__Bacillota;c__Bacilli;o__Staphylococcales;f__Staphylococcaceae;g__Staphylococcus;s__Staphylococcus pseudintermedius	GenBank	Whole genome sequencing and pan-genome analysis of methicillin-resistant Staphylococcus pseudintermedius (MRSP)	Jason Pieper	USA	USA	Canine	Skin swab	2018	Skin	Skin swab infection; MRSP ST1049	https://www.ncbi.nlm.nih.gov/biosample/12703632			spseudintermedius	1049	2	10	2	4	1	1	1
GCA_015585095.1	Yes	PRJNA564152		SRS5353648	SAMN12703633			S_pseudintermedius	S. pseudintermedius	d__Bacteria;p__Bacillota;c__Bacilli;o__Staphylococcales;f__Staphylococcaceae;g__Staphylococcus;s__Staphylococcus pseudintermedius	GenBank	Whole genome sequencing and pan-genome analysis of methicillin-resistant Staphylococcus pseudintermedius (MRSP)	Jason Pieper	USA	USA	Canine	Skin swab	2018	Skin	Skin swab infection; MRSP ST1049	https://www.ncbi.nlm.nih.gov/biosample/12703633			spseudintermedius	1049	2	10	2	4	1	1	1
GCA_015585135.1	Yes	PRJNA564152		SRS5353645	SAMN12703630			S_pseudintermedius	S. pseudintermedius	d__Bacteria;p__Bacillota;c__Bacilli;o__Staphylococcales;f__Staphylococcaceae;g__Staphylococcus;s__Staphylococcus pseudintermedius	GenBank	Whole genome sequencing and pan-genome analysis of methicillin-resistant Staphylococcus pseudintermedius (MRSP)	Jason Pieper	USA	USA	Canine	Skin swab	2018	Skin	Skin infection; MSSP ST492-like	https://www.ncbi.nlm.nih.gov/biosample/12703630		yes	spseudintermedius		4	13	2	1	8	1	2
GCA_015585155.1	Yes	PRJNA564152		SRS5353651	SAMN12703591			S_pseudintermedius	S. pseudintermedius	d__Bacteria;p__Bacillota;c__Bacilli;o__Staphylococcales;f__Staphylococcaceae;g__Staphylococcus;s__Staphylococcus pseudintermedius	GenBank	Whole genome sequencing and pan-genome analysis of methicillin-resistant Staphylococcus pseudintermedius (MRSP)	Jason Pieper	USA	USA	Canine	Wound	2015	Skin	Wound infection; MRSP ST1049	https://www.ncbi.nlm.nih.gov/biosample/12703591			spseudintermedius	1049	2	10	2	4	1	1	1
GCA_015585175.1	Yes	PRJNA564152		SRS5353646	SAMN12703631			S_pseudintermedius	S. pseudintermedius	d__Bacteria;p__Bacillota;c__Bacilli;o__Staphylococcales;f__Staphylococcaceae;g__Staphylococcus;s__Staphylococcus pseudintermedius	GenBank	Whole genome sequencing and pan-genome analysis of methicillin-resistant Staphylococcus pseudintermedius (MRSP)	Jason Pieper	USA	USA	Canine	Skin swab	2018	Skin	Skin infection; MSSP ST1002-like	https://www.ncbi.nlm.nih.gov/biosample/12703631		yes	spseudintermedius		5	13	2	1	7	1	1
GCA_015585215.1	Yes	PRJNA564152		SRS5353652	SAMN12703592			S_pseudintermedius	S. pseudintermedius	d__Bacteria;p__Bacillota;c__Bacilli;o__Staphylococcales;f__Staphylococcaceae;g__Staphylococcus;s__Staphylococcus pseudintermedius	GenBank	Whole genome sequencing and pan-genome analysis of methicillin-resistant Staphylococcus pseudintermedius (MRSP)	Jason Pieper	USA	USA	Canine	Skin swab	2015	Skin	Skin infection; MRSP ST37-like	https://www.ncbi.nlm.nih.gov/biosample/12703592		yes	spseudintermedius		1	24	2	1	5	1	1
GCA_015585235.1	Yes	PRJNA564152		SRS5353653	SAMN12703593			S_pseudintermedius	S. pseudintermedius	d__Bacteria;p__Bacillota;c__Bacilli;o__Staphylococcales;f__Staphylococcaceae;g__Staphylococcus;s__Staphylococcus pseudintermedius	GenBank	Whole genome sequencing and pan-genome analysis of methicillin-resistant Staphylococcus pseudintermedius (MRSP)	Jason Pieper	USA	USA	Canine	Lick granuloma	2015	Skin	Lick granuloma infection; MRSP ST150	https://www.ncbi.nlm.nih.gov/biosample/12703593			spseudintermedius	150	1	10	1	1	1	1	2
GCA_015585275.1	Yes	PRJNA637915		SRS6803484	SAMN15182569			S_pseudintermedius	S. pseudintermedius	d__Bacteria;p__Bacillota;c__Bacilli;o__Staphylococcales;f__Staphylococcaceae;g__Staphylococcus;s__Staphylococcus pseudintermedius	GenBank	Molecular epidemiology of clinical and carriage methicillin-resistant Staphylococcus isolates in companion animals	Scott Beatson	Australia	Australia	Canine	Foot pad	2013	Skin	Host disease: foot pad, pododermatitis; MRSP ST316	https://www.ncbi.nlm.nih.gov/biosample/15182569	https://www.frontiersin.org/articles/10.3389/fvets.2021.620491/full		spseudintermedius	316	2	9	1	1	13	2	2
GCA_015585295.1	Yes	PRJNA637915		SRS6803483	SAMN15182568			S_pseudintermedius	S. pseudintermedius	d__Bacteria;p__Bacillota;c__Bacilli;o__Staphylococcales;f__Staphylococcaceae;g__Staphylococcus;s__Staphylococcus pseudintermedius	GenBank	Molecular epidemiology of clinical and carriage methicillin-resistant Staphylococcus isolates in companion animals	Scott Beatson	Australia	Australia	Canine	Ear swab	2013	Ear	Host disease: otitis; MRSP ST316	https://www.ncbi.nlm.nih.gov/biosample/15182568	https://www.frontiersin.org/articles/10.3389/fvets.2021.620491/full		spseudintermedius	316	2	9	1	1	13	2	2
GCA_015585315.1	Yes	PRJNA564152		SRS5353654	SAMN12703594			S_pseudintermedius	S. pseudintermedius	d__Bacteria;p__Bacillota;c__Bacilli;o__Staphylococcales;f__Staphylococcaceae;g__Staphylococcus;s__Staphylococcus pseudintermedius	GenBank	Whole genome sequencing and pan-genome analysis of methicillin-resistant Staphylococcus pseudintermedius (MRSP)	Jason Pieper	USA	USA	Canine	Skin	2015	Skin	Skin infection; MRSP ST181	https://www.ncbi.nlm.nih.gov/biosample/12703594			spseudintermedius	181	3	11	2	24	20	1	1
GCA_015585355.1	Yes	PRJNA637915		SRS6803487	SAMN15182571			S_pseudintermedius	S. pseudintermedius	d__Bacteria;p__Bacillota;c__Bacilli;o__Staphylococcales;f__Staphylococcaceae;g__Staphylococcus;s__Staphylococcus pseudintermedius	GenBank	Molecular epidemiology of clinical and carriage methicillin-resistant Staphylococcus isolates in companion animals	Scott Beatson	Australia	Australia	Canine	Pustule	2016	Skin	Host disease: pustule between toes, pododermatitis; MRSP ST316	https://www.ncbi.nlm.nih.gov/biosample/15182571	https://www.frontiersin.org/articles/10.3389/fvets.2021.620491/full		spseudintermedius	316	2	9	1	1	13	2	2
GCA_016455025.1	Yes	PRJNA685966		SRS8147079	SAMN17102142			S_pseudintermedius	S. pseudintermedius	d__Bacteria;p__Bacillota;c__Bacilli;o__Staphylococcales;f__Staphylococcaceae;g__Staphylococcus;s__Staphylococcus pseudintermedius	GenBank	Pathogenesis of canine pyoderma - Whole genome sequencing of Staphylococcus pseudintermedius	Daniel Perez Rodriguez	Barcelona, Spain	Spain	Canine	Skin swab	2018	Skin	Host disease: superficial pyoderma; MLST ST1827	https://www.ncbi.nlm.nih.gov/biosample/17102142		yes	spseudintermedius		4	2	2	60	5	1	2
GCA_016455085.1	Yes	PRJNA685966		SRS8147074	SAMN17102137			S_pseudintermedius	S. pseudintermedius	d__Bacteria;p__Bacillota;c__Bacilli;o__Staphylococcales;f__Staphylococcaceae;g__Staphylococcus;s__Staphylococcus pseudintermedius	GenBank	Pathogenesis of canine pyoderma - Whole genome sequencing of Staphylococcus pseudintermedius	Daniel Perez Rodriguez	Barcelona, Spain	Spain	Canine	Skin swab	2014	Skin	Host disease: superficial pyoderma; MLST ST503	https://www.ncbi.nlm.nih.gov/biosample/17102137			spseudintermedius	503	1	2	2	1	8	1	2
GCA_016455145.1	Yes	PRJNA685966		SRS8147068	SAMN17102132			S_pseudintermedius	S. pseudintermedius	d__Bacteria;p__Bacillota;c__Bacilli;o__Staphylococcales;f__Staphylococcaceae;g__Staphylococcus;s__Staphylococcus pseudintermedius	GenBank	Pathogenesis of canine pyoderma - Whole genome sequencing of Staphylococcus pseudintermedius	Daniel Perez Rodriguez	Barcelona, Spain	Spain	Canine	Skin swab	2013	Skin	Host disease: superficial pyoderma; MLST ST71	https://www.ncbi.nlm.nih.gov/biosample/17102132			spseudintermedius	71	3	9	1	2	1	2	1
GCA_016455165.1	Yes	PRJNA685966		SRS8147117	SAMN17102122			S_pseudintermedius	S. pseudintermedius	d__Bacteria;p__Bacillota;c__Bacilli;o__Staphylococcales;f__Staphylococcaceae;g__Staphylococcus;s__Staphylococcus pseudintermedius	GenBank	Pathogenesis of canine pyoderma - Whole genome sequencing of Staphylococcus pseudintermedius	Daniel Perez Rodriguez	Italy	Italy	Canine	Skin swab	2012	Skin	Host disease: superficial pyoderma; MLST ST71	https://www.ncbi.nlm.nih.gov/biosample/17102122			spseudintermedius	71	3	9	1	2	1	2	1
GCA_016455185.1	Yes	PRJNA685966		SRS8147067	SAMN17102131			S_pseudintermedius	S. pseudintermedius	d__Bacteria;p__Bacillota;c__Bacilli;o__Staphylococcales;f__Staphylococcaceae;g__Staphylococcus;s__Staphylococcus pseudintermedius	GenBank	Pathogenesis of canine pyoderma - Whole genome sequencing of Staphylococcus pseudintermedius	Daniel Perez Rodriguez	Italy	Italy	Canine	Skin swab	2017	Skin	Host disease: superficial pyoderma; MLST unknown	https://www.ncbi.nlm.nih.gov/biosample/17102131		yes	spseudintermedius		5	2	4	1	1	1	1
GCA_016455205.1	Yes	PRJNA685966		SRS8147102	SAMN17102118			S_pseudintermedius	S. pseudintermedius	d__Bacteria;p__Bacillota;c__Bacilli;o__Staphylococcales;f__Staphylococcaceae;g__Staphylococcus;s__Staphylococcus pseudintermedius	GenBank	Pathogenesis of canine pyoderma - Whole genome sequencing of Staphylococcus pseudintermedius	Daniel Perez Rodriguez	Italy	Italy	Canine	Skin swab	2017	Skin	Host disease: superficial pyoderma; MLST ST71	https://www.ncbi.nlm.nih.gov/biosample/17102118			spseudintermedius	71	3	9	1	2	1	2	1
GCA_016455225.1	Yes	PRJNA685966		SRS8147070	SAMN17102133			S_pseudintermedius	S. pseudintermedius	d__Bacteria;p__Bacillota;c__Bacilli;o__Staphylococcales;f__Staphylococcaceae;g__Staphylococcus;s__Staphylococcus pseudintermedius	GenBank	Pathogenesis of canine pyoderma - Whole genome sequencing of Staphylococcus pseudintermedius	Daniel Perez Rodriguez	Barcelona, Spain	Spain	Canine	Skin swab	2013	Skin	Host disease: superficial pyoderma; MLST ST71	https://www.ncbi.nlm.nih.gov/biosample/17102133			spseudintermedius	71	3	9	1	2	1	2	1
GCA_016455265.1	Yes	PRJNA685966		SRS8147077	SAMN17102140			S_pseudintermedius	S. pseudintermedius	d__Bacteria;p__Bacillota;c__Bacilli;o__Staphylococcales;f__Staphylococcaceae;g__Staphylococcus;s__Staphylococcus pseudintermedius	GenBank	Pathogenesis of canine pyoderma - Whole genome sequencing of Staphylococcus pseudintermedius	Daniel Perez Rodriguez	Barcelona, Spain	Spain	Canine	Skin swab	2018	Skin	Host disease: superficial pyoderma; MLST unknown	https://www.ncbi.nlm.nih.gov/biosample/17102140		yes	spseudintermedius		5	7	1	1	1	1	1
GCA_016455285.1	Yes	PRJNA685966		SRS8147075	SAMN17102138			S_pseudintermedius	S. pseudintermedius	d__Bacteria;p__Bacillota;c__Bacilli;o__Staphylococcales;f__Staphylococcaceae;g__Staphylococcus;s__Staphylococcus pseudintermedius	GenBank	Pathogenesis of canine pyoderma - Whole genome sequencing of Staphylococcus pseudintermedius	Daniel Perez Rodriguez	Barcelona, Spain	Spain	Canine	Skin swab	2014	Skin	Host disease: superficial pyoderma; MLST unknown	https://www.ncbi.nlm.nih.gov/biosample/17102138		yes	spseudintermedius		2	13	4	4	18	1	2
GCA_016481825.1	Yes	PRJNA685966		SRS8147069	SAMN17102115			S_pseudintermedius	S. pseudintermedius	d__Bacteria;p__Bacillota;c__Bacilli;o__Staphylococcales;f__Staphylococcaceae;g__Staphylococcus;s__Staphylococcus pseudintermedius	GenBank	Pathogenesis of canine pyoderma - Whole genome sequencing of Staphylococcus pseudintermedius	Daniel Perez Rodriguez	Italy	Italy	Canine	Skin swab	2017	Skin	Host disease: superficial pyoderma; MLST unknown	https://www.ncbi.nlm.nih.gov/biosample/17102115		yes	spseudintermedius		1	9	1	1	~47	2	2
GCA_016481845.1	Yes	PRJNA685966		SRS8147081	SAMN17102143			S_pseudintermedius	S. pseudintermedius	d__Bacteria;p__Bacillota;c__Bacilli;o__Staphylococcales;f__Staphylococcaceae;g__Staphylococcus;s__Staphylococcus pseudintermedius	GenBank	Pathogenesis of canine pyoderma - Whole genome sequencing of Staphylococcus pseudintermedius	Daniel Perez Rodriguez	Barcelona, Spain	Spain	Canine	Skin swab	2019	Skin	Host disease: superficial pyoderma: MLST unknown	https://www.ncbi.nlm.nih.gov/biosample/17102143		yes	spseudintermedius		1	24	2	1	11	~3	2
GCA_016481855.1	Yes	PRJNA685966		SRS8147066	SAMN17102130			S_pseudintermedius	S. pseudintermedius	d__Bacteria;p__Bacillota;c__Bacilli;o__Staphylococcales;f__Staphylococcaceae;g__Staphylococcus;s__Staphylococcus pseudintermedius	GenBank	Pathogenesis of canine pyoderma - Whole genome sequencing of Staphylococcus pseudintermedius	Daniel Perez Rodriguez	Italy	Italy	Canine	Skin swab	2017	Skin	Host disease: superficial pyoderma; MLST ST71	https://www.ncbi.nlm.nih.gov/biosample/17102130			spseudintermedius	71	3	9	1	2	1	2	1
GCA_016481865.1	Yes	PRJNA685966		SRS8147071	SAMN17102134			S_pseudintermedius	S. pseudintermedius	d__Bacteria;p__Bacillota;c__Bacilli;o__Staphylococcales;f__Staphylococcaceae;g__Staphylococcus;s__Staphylococcus pseudintermedius	GenBank	Pathogenesis of canine pyoderma - Whole genome sequencing of Staphylococcus pseudintermedius	Daniel Perez Rodriguez	Barcelona, Spain	Spain	Canine	Skin swab	2014	Skin	Host disease: superficial pyoderma; MLST unknown	https://www.ncbi.nlm.nih.gov/biosample/17102134		yes	spseudintermedius		16	9	5	1	5	5	2
GCA_016481905.1	Yes	PRJNA685966		SRS8147065	SAMN17102129			S_pseudintermedius	S. pseudintermedius	d__Bacteria;p__Bacillota;c__Bacilli;o__Staphylococcales;f__Staphylococcaceae;g__Staphylococcus;s__Staphylococcus pseudintermedius	GenBank	Pathogenesis of canine pyoderma - Whole genome sequencing of Staphylococcus pseudintermedius	Daniel Perez Rodriguez	Italy	Italy	Canine	Skin swab	2017	Skin	Host disease: superficial pyoderma; MLST ST258	https://www.ncbi.nlm.nih.gov/biosample/17102129			spseudintermedius	258	5	13	4	1	11	2	2
GCA_016481925.1	Yes	PRJNA685966		SRS8147064	SAMN17102128			S_pseudintermedius	S. pseudintermedius	d__Bacteria;p__Bacillota;c__Bacilli;o__Staphylococcales;f__Staphylococcaceae;g__Staphylococcus;s__Staphylococcus pseudintermedius	GenBank	Pathogenesis of canine pyoderma - Whole genome sequencing of Staphylococcus pseudintermedius	Daniel Perez Rodriguez	Italy	Italy	Canine	Skin swab	2012	Skin	Host disease: superficial pyoderma; MLST ST71	https://www.ncbi.nlm.nih.gov/biosample/17102128			spseudintermedius	71	3	9	1	2	1	2	1
GCA_016481935.1	Yes	PRJNA685966		SRS8147061	SAMN17102125			S_pseudintermedius	S. pseudintermedius	d__Bacteria;p__Bacillota;c__Bacilli;o__Staphylococcales;f__Staphylococcaceae;g__Staphylococcus;s__Staphylococcus pseudintermedius	GenBank	Pathogenesis of canine pyoderma - Whole genome sequencing of Staphylococcus pseudintermedius	Daniel Perez Rodriguez	Italy	Italy	Canine	Skin swab	2012	Skin	Host disease: superficial pyoderma; MLST ST71	https://www.ncbi.nlm.nih.gov/biosample/17102125			spseudintermedius	71	3	9	1	2	1	2	1
GCA_016481945.1	Yes	PRJNA685966		SRS8147063	SAMN17102127			S_pseudintermedius	S. pseudintermedius	d__Bacteria;p__Bacillota;c__Bacilli;o__Staphylococcales;f__Staphylococcaceae;g__Staphylococcus;s__Staphylococcus pseudintermedius	GenBank	Pathogenesis of canine pyoderma - Whole genome sequencing of Staphylococcus pseudintermedius	Daniel Perez Rodriguez	Italy	Italy	Canine	Skin swab	2017	Skin	Host disease: superficial pyoderma; MLST ST258	https://www.ncbi.nlm.nih.gov/biosample/17102127			spseudintermedius	258	5	13	4	1	11	2	2
GCA_016481985.1	Yes	PRJNA685966		SRS8147060	SAMN17102124			S_pseudintermedius	S. pseudintermedius	d__Bacteria;p__Bacillota;c__Bacilli;o__Staphylococcales;f__Staphylococcaceae;g__Staphylococcus;s__Staphylococcus pseudintermedius	GenBank	Pathogenesis of canine pyoderma - Whole genome sequencing of Staphylococcus pseudintermedius	Daniel Perez Rodriguez	Italy	Italy	Canine	Skin swab	2016	Skin	Host disease: superficial pyoderma; MLST ST71	https://www.ncbi.nlm.nih.gov/biosample/17102124			spseudintermedius	71	3	9	1	2	1	2	1
GCA_016482005.1	Yes	PRJNA685966		SRS8147062	SAMN17102126			S_pseudintermedius	S. pseudintermedius	d__Bacteria;p__Bacillota;c__Bacilli;o__Staphylococcales;f__Staphylococcaceae;g__Staphylococcus;s__Staphylococcus pseudintermedius	GenBank	Pathogenesis of canine pyoderma - Whole genome sequencing of Staphylococcus pseudintermedius	Daniel Perez Rodriguez	Italy	Italy	Canine	Skin swab	2012	Skin	Host disease: superficial pyoderma; MLST ST301	https://www.ncbi.nlm.nih.gov/biosample/17102126			spseudintermedius	301	1	18	4	1	11	2	2
GCA_016482035.1	Yes	PRJNA685966		SRS8147078	SAMN17102141			S_pseudintermedius	S. pseudintermedius	d__Bacteria;p__Bacillota;c__Bacilli;o__Staphylococcales;f__Staphylococcaceae;g__Staphylococcus;s__Staphylococcus pseudintermedius	GenBank	Pathogenesis of canine pyoderma - Whole genome sequencing of Staphylococcus pseudintermedius	Daniel Perez Rodriguez	Barcelona, Spain	Spain	Canine	Skin swab	2019	Skin	Host disease: superficial pyoderma; MLST ST1631	https://www.ncbi.nlm.nih.gov/biosample/17102141			spseudintermedius	1631	3	9	1	1	11	1	1
GCA_016482045.1	Yes	PRJNA685966		SRS8147091	SAMN17102117			S_pseudintermedius	S. pseudintermedius	d__Bacteria;p__Bacillota;c__Bacilli;o__Staphylococcales;f__Staphylococcaceae;g__Staphylococcus;s__Staphylococcus pseudintermedius	GenBank	Pathogenesis of canine pyoderma - Whole genome sequencing of Staphylococcus pseudintermedius	Daniel Perez Rodriguez	Italy	Italy	Canine	Skin swab	2016	Skin	Host disease: superficial pyoderma; MLST ST71	https://www.ncbi.nlm.nih.gov/biosample/17102117			spseudintermedius	71	3	9	1	2	1	2	1
GCA_016482085.1	Yes	PRJNA685966		SRS8147080	SAMN17102116			S_pseudintermedius	S. pseudintermedius	d__Bacteria;p__Bacillota;c__Bacilli;o__Staphylococcales;f__Staphylococcaceae;g__Staphylococcus;s__Staphylococcus pseudintermedius	GenBank	Pathogenesis of canine pyoderma - Whole genome sequencing of Staphylococcus pseudintermedius	Daniel Perez Rodriguez	Italy	Italy	Canine	Skin swab	2016	Skin	Host disease: superficial pyoderma; MLST ST71	https://www.ncbi.nlm.nih.gov/biosample/17102116			spseudintermedius	71	3	9	1	2	1	2	1
GCA_016482105.1	Yes	PRJNA685966		SRS8147082	SAMN17102144			S_pseudintermedius	S. pseudintermedius	d__Bacteria;p__Bacillota;c__Bacilli;o__Staphylococcales;f__Staphylococcaceae;g__Staphylococcus;s__Staphylococcus pseudintermedius	GenBank	Pathogenesis of canine pyoderma - Whole genome sequencing of Staphylococcus pseudintermedius	Daniel Perez Rodriguez	Barcelona, Spain	Spain	Canine	Skin swab	2019	Skin	Host disease: superficial pyoderma' MLST ST71	https://www.ncbi.nlm.nih.gov/biosample/17102144			spseudintermedius	71	3	9	1	2	1	2	1
GCA_016482125.1	Yes	PRJNA685966		SRS8147076	SAMN17102139			S_pseudintermedius	S. pseudintermedius	d__Bacteria;p__Bacillota;c__Bacilli;o__Staphylococcales;f__Staphylococcaceae;g__Staphylococcus;s__Staphylococcus pseudintermedius	GenBank	Pathogenesis of canine pyoderma - Whole genome sequencing of Staphylococcus pseudintermedius	Daniel Perez Rodriguez	Barcelona, Spain	Spain	Canine	Skin swab	2019	Skin	Host disease: superficial pyoderma; MLST unknown	https://www.ncbi.nlm.nih.gov/biosample/17102139		yes	spseudintermedius		4	3	4	1	11	5	2
GCA_016482145.1	Yes	PRJNA685966		SRS8147057	SAMN17102113			S_pseudintermedius	S. pseudintermedius	d__Bacteria;p__Bacillota;c__Bacilli;o__Staphylococcales;f__Staphylococcaceae;g__Staphylococcus;s__Staphylococcus pseudintermedius	GenBank	Pathogenesis of canine pyoderma - Whole genome sequencing of Staphylococcus pseudintermedius	Daniel Perez Rodriguez	Italy	Italy	Canine	Skin swab	2017	Skin	Host disease: superficial pyoderma; MLST unknown	https://www.ncbi.nlm.nih.gov/biosample/17102113		yes	spseudintermedius		1	7	2	2	1	1	2
GCA_016482155.1	Yes	PRJNA685966		SRS8147073	SAMN17102136			S_pseudintermedius	S. pseudintermedius	d__Bacteria;p__Bacillota;c__Bacilli;o__Staphylococcales;f__Staphylococcaceae;g__Staphylococcus;s__Staphylococcus pseudintermedius	GenBank	Pathogenesis of canine pyoderma - Whole genome sequencing of Staphylococcus pseudintermedius	Daniel Perez Rodriguez	Barcelona, Spain	Spain	Canine	Skin swab	2014	Skin	Host disease: superficial pyoderma; MLST ST71	https://www.ncbi.nlm.nih.gov/biosample/17102136			spseudintermedius	71	3	9	1	2	1	2	1
GCA_016482205.1	Yes	PRJNA685966		SRS8147072	SAMN17102135			S_pseudintermedius	S. pseudintermedius	d__Bacteria;p__Bacillota;c__Bacilli;o__Staphylococcales;f__Staphylococcaceae;g__Staphylococcus;s__Staphylococcus pseudintermedius	GenBank	Pathogenesis of canine pyoderma - Whole genome sequencing of Staphylococcus pseudintermedius	Daniel Perez Rodriguez	Barcelona, Spain	Spain	Canine	Skin swab	2014	Skin	Host disease: superficial pyoderma; MLST ST611	https://www.ncbi.nlm.nih.gov/biosample/17102135			spseudintermedius	611	3	50	2	1	11	1	2
GCA_016482425.1	Yes	PRJNA685966		SRS8147116	SAMN17102121			S_pseudintermedius	S. pseudintermedius	d__Bacteria;p__Bacillota;c__Bacilli;o__Staphylococcales;f__Staphylococcaceae;g__Staphylococcus;s__Staphylococcus pseudintermedius	GenBank	Pathogenesis of canine pyoderma - Whole genome sequencing of Staphylococcus pseudintermedius	Daniel Perez Rodriguez	Italy	Italy	Canine	Skin swab	2012	Skin	Host disease: superficial pyoderma; MLST ST71	https://www.ncbi.nlm.nih.gov/biosample/17102121			spseudintermedius	71	3	9	1	2	1	2	1
GCA_016482445.1	Yes	PRJNA685966		SRS8147058	SAMN17102114			S_pseudintermedius	S. pseudintermedius	d__Bacteria;p__Bacillota;c__Bacilli;o__Staphylococcales;f__Staphylococcaceae;g__Staphylococcus;s__Staphylococcus pseudintermedius	GenBank	Pathogenesis of canine pyoderma - Whole genome sequencing of Staphylococcus pseudintermedius	Daniel Perez Rodriguez	Italy	Italy	Canine	Skin swab	2016	Skin	Host disease: superficial pyoderma; MLST unknown	https://www.ncbi.nlm.nih.gov/biosample/17102114		yes	spseudintermedius		1	57	4	2	5	1	2
GCA_016482525.1	Yes	PRJNA685966		SRS8147059	SAMN17102123			S_pseudintermedius	S. pseudintermedius	d__Bacteria;p__Bacillota;c__Bacilli;o__Staphylococcales;f__Staphylococcaceae;g__Staphylococcus;s__Staphylococcus pseudintermedius	GenBank	Pathogenesis of canine pyoderma - Whole genome sequencing of Staphylococcus pseudintermedius	Daniel Perez Rodriguez	Italy	Italy	Canine	Skin swab	2012	Skin	Host disease: superficial pyoderma; MLST ST258	https://www.ncbi.nlm.nih.gov/biosample/17102123			spseudintermedius	258	5	13	4	1	11	2	2
GCA_016482535.1	Yes	PRJNA685966		SRS8147115	SAMN17102120			S_pseudintermedius	S. pseudintermedius	d__Bacteria;p__Bacillota;c__Bacilli;o__Staphylococcales;f__Staphylococcaceae;g__Staphylococcus;s__Staphylococcus pseudintermedius	GenBank	Pathogenesis of canine pyoderma - Whole genome sequencing of Staphylococcus pseudintermedius	Daniel Perez Rodriguez	Italy	Italy	Canine	Skin swab	2017	Skin	Host disease: superficial pyoderma; MLST ST71	https://www.ncbi.nlm.nih.gov/biosample/17102120			spseudintermedius	71	3	9	1	2	1	2	1
GCA_016482585.1	Yes	PRJNA685966		SRS8147113	SAMN17102119			S_pseudintermedius	S. pseudintermedius	d__Bacteria;p__Bacillota;c__Bacilli;o__Staphylococcales;f__Staphylococcaceae;g__Staphylococcus;s__Staphylococcus pseudintermedius	GenBank	Pathogenesis of canine pyoderma - Whole genome sequencing of Staphylococcus pseudintermedius	Daniel Perez Rodriguez	Italy	Italy	Canine	Skin swab	2017	Skin	Host disease: superficial pyoderma; MLST ST71	https://www.ncbi.nlm.nih.gov/biosample/17102119			spseudintermedius	71	3	9	1	2	1	2	1
GCA_017795485.1	Yes	PRJNA601973		SRS7073142	SAMN14548661			S_pseudintermedius	S. pseudintermedius	d__Bacteria;p__Bacillota;c__Bacilli;o__Staphylococcales;f__Staphylococcaceae;g__Staphylococcus;s__Staphylococcus pseudintermedius	GenBank	Genome sequencing of veterinary and human pathogens	Gavin Paterson	Edinburgh, Scotland, UK	Scotland, UK	Canine	Pyoderma	2014	Skin	Skin swab	https://www.ncbi.nlm.nih.gov/biosample/14548661			spseudintermedius	71	3	9	1	2	1	2	1
GCA_018616515.1	Yes	PRJNA601973		SRR11574467	SAMN14614595			S_coagulans	S. coagulans	d__Bacteria;p__Bacillota;c__Bacilli;o__Staphylococcales;f__Staphylococcaceae;g__Staphylococcus;s__Staphylococcus coagulans	GenBank	Genome sequencing of veterinary and human pathogens	Gavin Paterson	Edinburgh, Scotland, UK	Scotland, UK	Canine	Skin swab	2017	Skin	Skin swab - S. coagulans strain 78830	https://www.ncbi.nlm.nih.gov/biosample/14614595	https://www.ncbi.nlm.nih.gov/pmc/articles/PMC8513628/	yes	-
GCA_018616575.1	Yes	PRJNA601973		SRR11586714	SAMN14615643			S_coagulans	S. coagulans	d__Bacteria;p__Bacillota;c__Bacilli;o__Staphylococcales;f__Staphylococcaceae;g__Staphylococcus;s__Staphylococcus coagulans	GenBank	Genome sequencing of veterinary and human pathogens	Gavin Paterson	Edinburgh, Scotland, UK	Scotland, UK	Canine	Lesion swab	2019	Skin	Lesion swab - susceptible S. coagulans strain p1788028585	https://www.ncbi.nlm.nih.gov/biosample/14615643	https://www.ncbi.nlm.nih.gov/pmc/articles/PMC8513628/	yes	-
GCA_018616595.1	Yes	PRJNA601973		SRR11586699	SAMN14615642			S_coagulans	S. coagulans	d__Bacteria;p__Bacillota;c__Bacilli;o__Staphylococcales;f__Staphylococcaceae;g__Staphylococcus;s__Staphylococcus coagulans	GenBank	Genome sequencing of veterinary and human pathogens	Gavin Paterson	Edinburgh, Scotland, UK	Scotland, UK	Canine	Skin swab	2019	Skin	Skin swab - S. coagulans p1738727807	https://www.ncbi.nlm.nih.gov/biosample/14615642	https://www.ncbi.nlm.nih.gov/pmc/articles/PMC8513628/	yes	-
GCA_018616695.1	Yes	PRJNA601973		SRR11580802	SAMN14615635			S_coagulans	S. coagulans	d__Bacteria;p__Bacillota;c__Bacilli;o__Staphylococcales;f__Staphylococcaceae;g__Staphylococcus;s__Staphylococcus coagulans	GenBank	Genome sequencing of veterinary and human pathogens	Gavin Paterson	Edinburgh, Scotland, UK	Scotland, UK	Canine	Ear swab	2019	Ear	Ear swab - S. coagulans p1135317838	https://www.ncbi.nlm.nih.gov/biosample/14615635	https://www.ncbi.nlm.nih.gov/pmc/articles/PMC8513628/	yes	-
GCA_018616705.1	Yes	PRJNA601973		SRR11581682	SAMN14615636			S_coagulans	S. coagulans	d__Bacteria;p__Bacillota;c__Bacilli;o__Staphylococcales;f__Staphylococcaceae;g__Staphylococcus;s__Staphylococcus coagulans	GenBank	Genome sequencing of veterinary and human pathogens	Gavin Paterson	Edinburgh, Scotland, UK	Scotland, UK	Canine	Skin swab	2018	Skin	Skin swab - S. coagulans p15691995	https://www.ncbi.nlm.nih.gov/biosample/14615636	https://www.ncbi.nlm.nih.gov/pmc/articles/PMC8513628/	yes	-
GCA_018616755.1	Yes	PRJNA601973		SRR11580019	SAMN14615634			S_coagulans	S. coagulans	d__Bacteria;p__Bacillota;c__Bacilli;o__Staphylococcales;f__Staphylococcaceae;g__Staphylococcus;s__Staphylococcus coagulans	GenBank	Genome sequencing of veterinary and human pathogens	Gavin Paterson	Edinburgh, Scotland, UK	Scotland, UK	Canine	Ear swab	2018	Ear	Ear swab - S. coagulans 91460c	https://www.ncbi.nlm.nih.gov/biosample/14615634	https://www.ncbi.nlm.nih.gov/pmc/articles/PMC8513628/	yes	-
GCA_018616775.1	Yes	PRJNA601973		SRR11578405	SAMN14615631			S_coagulans	S. coagulans	d__Bacteria;p__Bacillota;c__Bacilli;o__Staphylococcales;f__Staphylococcaceae;g__Staphylococcus;s__Staphylococcus coagulans	GenBank	Genome sequencing of veterinary and human pathogens	Gavin Paterson	Edinburgh, Scotland, UK	Scotland, UK	Canine	Paw swab	2018	Skin	Paw swab - S. coagulans 91171	https://www.ncbi.nlm.nih.gov/biosample/14615631	https://www.ncbi.nlm.nih.gov/pmc/articles/PMC8513628/	yes	-
GCA_018616795.1	Yes	PRJNA601973		SRR11579612	SAMN14615632			S_coagulans	S. coagulans	d__Bacteria;p__Bacillota;c__Bacilli;o__Staphylococcales;f__Staphylococcaceae;g__Staphylococcus;s__Staphylococcus coagulans	GenBank	Genome sequencing of veterinary and human pathogens	Gavin Paterson	Edinburgh, Scotland, UK	Scotland, UK	Canine	Ear swab	2018	Ear	Ear swab - S. coagulans 94233	https://www.ncbi.nlm.nih.gov/biosample/14615632	https://www.ncbi.nlm.nih.gov/pmc/articles/PMC8513628/	yes	-
GCA_018616805.1	Yes	PRJNA601973		SRR11579129	SAMN14615633			S_coagulans	S. coagulans	d__Bacteria;p__Bacillota;c__Bacilli;o__Staphylococcales;f__Staphylococcaceae;g__Staphylococcus;s__Staphylococcus coagulans	GenBank	Genome sequencing of veterinary and human pathogens	Gavin Paterson	Edinburgh, Scotland, UK	Scotland, UK	Canine	Wound swab	2018	Skin	Wound swab - S. coagulans 94832	https://www.ncbi.nlm.nih.gov/biosample/14615633	https://www.ncbi.nlm.nih.gov/pmc/articles/PMC8513628/	yes	-
GCA_018616845.1	Yes	PRJNA601973		SRR11578406	SAMN14615630			S_coagulans	S. coagulans	d__Bacteria;p__Bacillota;c__Bacilli;o__Staphylococcales;f__Staphylococcaceae;g__Staphylococcus;s__Staphylococcus coagulans	GenBank	Genome sequencing of veterinary and human pathogens	Gavin Paterson	Edinburgh, Scotland, UK	Scotland, UK	Canine	Skin swab	2018	Skin	Skin swab - S. coagulans 89657	https://www.ncbi.nlm.nih.gov/biosample/14615630	https://www.ncbi.nlm.nih.gov/pmc/articles/PMC8513628/	yes	-
GCA_018616875.1	Yes	PRJNA601973		SRR11576210	SAMN14615628			S_coagulans	S. coagulans	d__Bacteria;p__Bacillota;c__Bacilli;o__Staphylococcales;f__Staphylococcaceae;g__Staphylococcus;s__Staphylococcus coagulans	GenBank	Genome sequencing of veterinary and human pathogens	Gavin Paterson	Edinburgh, Scotland, UK	Scotland, UK	Canine	Ear swab	2018	Ear	Ear swab - S. coagulans 88282	https://www.ncbi.nlm.nih.gov/biosample/14615628	https://www.ncbi.nlm.nih.gov/pmc/articles/PMC8513628/	yes	-
GCA_018616895.1	Yes	PRJNA601973		SRR11575971	SAMN14615625			S_coagulans	S. coagulans	d__Bacteria;p__Bacillota;c__Bacilli;o__Staphylococcales;f__Staphylococcaceae;g__Staphylococcus;s__Staphylococcus coagulans	GenBank	Genome sequencing of veterinary and human pathogens	Gavin Paterson	Edinburgh, Scotland, UK	Scotland, UK	Canine	Ear swab	2018	Ear	Ear swab - S. coagulans 83390	https://www.ncbi.nlm.nih.gov/biosample/14615625	https://www.ncbi.nlm.nih.gov/pmc/articles/PMC8513628/	yes	-
GCA_018616955.1	Yes	PRJNA601973		SRR11575721	SAMN14615623			S_coagulans	S. coagulans	d__Bacteria;p__Bacillota;c__Bacilli;o__Staphylococcales;f__Staphylococcaceae;g__Staphylococcus;s__Staphylococcus coagulans	GenBank	Genome sequencing of veterinary and human pathogens	Gavin Paterson	Edinburgh, Scotland, UK	Scotland, UK	Canine	Ear swab	2018	Ear	Ear swab - S. coagulans 81701	https://www.ncbi.nlm.nih.gov/biosample/14615623	https://www.ncbi.nlm.nih.gov/pmc/articles/PMC8513628/	yes	-
GCA_018616995.1	Yes	PRJNA601973		SRR11575432	SAMN14615621			S_coagulans	S. coagulans	d__Bacteria;p__Bacillota;c__Bacilli;o__Staphylococcales;f__Staphylococcaceae;g__Staphylococcus;s__Staphylococcus coagulans	GenBank	Genome sequencing of veterinary and human pathogens	Gavin Paterson	Edinburgh, Scotland, UK	Scotland, UK	Canine	Wound swab	2017	Skin	Wound swab - S. coagulans 79320	https://www.ncbi.nlm.nih.gov/biosample/14615621	https://www.ncbi.nlm.nih.gov/pmc/articles/PMC8513628/	yes	-
GCA_018617005.1	Yes	PRJNA601973		SRR11574673	SAMN14615619			S_coagulans	S. coagulans	d__Bacteria;p__Bacillota;c__Bacilli;o__Staphylococcales;f__Staphylococcaceae;g__Staphylococcus;s__Staphylococcus coagulans	GenBank	Genome sequencing of veterinary and human pathogens	Gavin Paterson	Edinburgh, Scotland, UK	Scotland, UK	Canine	Wound swab	2017	Skin	Wound swab - S. coagulans 78868	https://www.ncbi.nlm.nih.gov/biosample/14615619	https://www.ncbi.nlm.nih.gov/pmc/articles/PMC8513628/	yes	-
GCA_018617055.1	Yes	PRJNA601973		SRR11574672	SAMN14615620			S_coagulans	S. coagulans	d__Bacteria;p__Bacillota;c__Bacilli;o__Staphylococcales;f__Staphylococcaceae;g__Staphylococcus;s__Staphylococcus coagulans	GenBank	Genome sequencing of veterinary and human pathogens	Gavin Paterson	Edinburgh, Scotland, UK	Scotland, UK	Canine	Pyoderma swab	2017	Skin	Pyoderma - S. coagulans 79099	https://www.ncbi.nlm.nih.gov/biosample/14615620	https://www.ncbi.nlm.nih.gov/pmc/articles/PMC8513628/	yes	-
GCA_022557135.1	Yes	PRJNA734121		SRS9105592	SAMN19471816			S_coagulans	S. coagulans	d__Bacteria;p__Bacillota;c__Bacilli;o__Staphylococcales;f__Staphylococcaceae;g__Staphylococcus;s__Staphylococcus coagulans	GenBank		Ananda Chitra Murugesan	India	India	Canine	Pus swab	2017	Ear	Otitis - S. coagulans strain 1031336	https://www.ncbi.nlm.nih.gov/biosample/SAMN19471816/		yes	-
GCA_022695925.1	Yes	PRJNA808897			SAMN26134967			Coagulase_negative	S. haemolyticus	d__Bacteria;p__Bacillota;c__Bacilli;o__Staphylococcales;f__Staphylococcaceae;g__Staphylococcus;s__Staphylococcus haemolyticus	GenBank		Nathita Phumthanakorn	Thailand	Thailand	Canine	skin wound	2018	Skin	Host disease: dermatitis; strain 48	https://www.ncbi.nlm.nih.gov/biosample/26134967			shaemolyticus	42								1	1	1	1	5	1	4
GCA_024017555.1	Yes	PRJNA820295		SRS12391950	SAMN26992622			S_pseudintermedius	S. pseudintermedius	d__Bacteria;p__Bacillota;c__Bacilli;o__Staphylococcales;f__Staphylococcaceae;g__Staphylococcus;s__Staphylococcus pseudintermedius	GenBank	Clinical methicillin-resistant Staphylococcus pseudintermedius and S. epidermidis from infected dogs	Mari Roken	Norway	Norway	Canine	Infection site	2020	Skin	Host disease: interdigital furunculosis; MRSP ST258	https://www.ncbi.nlm.nih.gov/biosample/26992622	https://www.ncbi.nlm.nih.gov/pmc/articles/PMC9137922/		spseudintermedius	258	5	13	4	1	11	2	2
GCA_024017815.1	Yes	PRJNA820295		SRS12391958	SAMN26992629			S_pseudintermedius	S. pseudintermedius	d__Bacteria;p__Bacillota;c__Bacilli;o__Staphylococcales;f__Staphylococcaceae;g__Staphylococcus;s__Staphylococcus pseudintermedius	GenBank	Clinical methicillin-resistant Staphylococcus pseudintermedius and S. epidermidis from infected dogs	Mari Roken	Norway	Norway	Canine	Infection site	2021	Skin	Host disease: pyotraumatic dermatitis	https://www.ncbi.nlm.nih.gov/biosample/26992629	https://www.ncbi.nlm.nih.gov/pmc/articles/PMC9137922/		spseudintermedius	2191	3	2	2	1	20	2	1
GCA_024017835.1	Yes	PRJNA820295		SRS12391959	SAMN26992630			S_pseudintermedius	S. pseudintermedius	d__Bacteria;p__Bacillota;c__Bacilli;o__Staphylococcales;f__Staphylococcaceae;g__Staphylococcus;s__Staphylococcus pseudintermedius	GenBank	Clinical methicillin-resistant Staphylococcus pseudintermedius and S. epidermidis from infected dogs	Mari Roken	Norway	Norway	Canine	Infection site	2020	Ear	Host disease: acute otitis externa; MRSP ST551	https://www.ncbi.nlm.nih.gov/biosample/26992630	https://www.ncbi.nlm.nih.gov/pmc/articles/PMC9137922/		spseudintermedius	551	5	9	2	1	1	1	1
GCA_028563235.1	Yes	PRJNA848756		SRS13383365	SAMN29010956			S_pseudintermedius	S. pseudintermedius	d__Bacteria;p__Bacillota;c__Bacilli;o__Staphylococcales;f__Staphylococcaceae;g__Staphylococcus;s__Staphylococcus pseudintermedius	GenBank	Staphylococcus pseudintermedius from dogs in Argentina	Mariela E. Srednik	Argentina	Argentina	Canine	Pyoderma	2016	Skin	Host disease: pyoderma				spseudintermedius	2233	3	8	4	4	1	10	2
GCA_028563595.1	Yes	PRJNA848756		SRS13383366	SAMN29010957			S_pseudintermedius	S. pseudintermedius	d__Bacteria;p__Bacillota;c__Bacilli;o__Staphylococcales;f__Staphylococcaceae;g__Staphylococcus;s__Staphylococcus pseudintermedius	GenBank	Staphylococcus pseudintermedius from dogs in Argentina	Mariela E. Srednik	Argentina	Argentina	Canine	Pyoderma	2016	Skin	Host disease: pyoderma				spseudintermedius	1412	3	2	2	8	1	1	2
GCA_028563615.1	Yes	PRJNA848756		SRS13383372	SAMN29010971			S_pseudintermedius	S. pseudintermedius	d__Bacteria;p__Bacillota;c__Bacilli;o__Staphylococcales;f__Staphylococcaceae;g__Staphylococcus;s__Staphylococcus pseudintermedius	GenBank	Staphylococcus pseudintermedius from dogs in Argentina	Mariela E. Srednik	Argentina	Argentina	Canine	Pyoderma	2016	Skin	Host disease: pyoderma				spseudintermedius	2238	1	2	1	1	52	3	2
GCA_028563635.1	Yes	PRJNA848756		SRS13383367	SAMN29010966			S_pseudintermedius	S. pseudintermedius	d__Bacteria;p__Bacillota;c__Bacilli;o__Staphylococcales;f__Staphylococcaceae;g__Staphylococcus;s__Staphylococcus pseudintermedius	GenBank	Staphylococcus pseudintermedius from dogs in Argentina	Mariela E. Srednik	Argentina	Argentina	Canine	Pyoderma	2016	Skin	Host disease: pyoderma				spseudintermedius	45	3	2	2	1	2	1	2
GCA_028563655.1	Yes	PRJNA848756		SRS13383368	SAMN29010967			S_pseudintermedius	S. pseudintermedius	d__Bacteria;p__Bacillota;c__Bacilli;o__Staphylococcales;f__Staphylococcaceae;g__Staphylococcus;s__Staphylococcus pseudintermedius	GenBank	Staphylococcus pseudintermedius from dogs in Argentina	Mariela E. Srednik	Argentina	Argentina	Canine	Pyoderma	2016	Skin	Host disease: pyoderma				spseudintermedius	1412	3	2	2	8	1	1	2
GCA_028563675.1	Yes	PRJNA848756		SRS13383371	SAMN29010970			S_pseudintermedius	S. pseudintermedius	d__Bacteria;p__Bacillota;c__Bacilli;o__Staphylococcales;f__Staphylococcaceae;g__Staphylococcus;s__Staphylococcus pseudintermedius	GenBank	Staphylococcus pseudintermedius from dogs in Argentina	Mariela E. Srednik	Argentina	Argentina	Canine	Pyoderma	2016	Skin	Host disease: pyoderma				spseudintermedius	313	5	2	2	1	5	1	2
GCA_028563695.1	Yes	PRJNA848756		SRS13383369	SAMN29010968			S_pseudintermedius	S. pseudintermedius	d__Bacteria;p__Bacillota;c__Bacilli;o__Staphylococcales;f__Staphylococcaceae;g__Staphylococcus;s__Staphylococcus pseudintermedius	GenBank	Staphylococcus pseudintermedius from dogs in Argentina	Mariela E. Srednik	Argentina	Argentina	Canine	Pyoderma	2016	Skin	Host disease: pyoderma				spseudintermedius	339	5	9	2	1	5	1	2
GCA_028563715.1	Yes	PRJNA848756		SRS13383375	SAMN29010974			S_pseudintermedius	S. pseudintermedius	d__Bacteria;p__Bacillota;c__Bacilli;o__Staphylococcales;f__Staphylococcaceae;g__Staphylococcus;s__Staphylococcus pseudintermedius	GenBank	Staphylococcus pseudintermedius from dogs in Argentina	Mariela E. Srednik	Argentina	Argentina	Canine	Pyoderma	2016	Skin	Host disease: pyoderma				spseudintermedius	339	5	9	2	1	5	1	2
GCA_028563735.1	Yes	PRJNA848756		SRS13383374	SAMN29010973			S_pseudintermedius	S. pseudintermedius	d__Bacteria;p__Bacillota;c__Bacilli;o__Staphylococcales;f__Staphylococcaceae;g__Staphylococcus;s__Staphylococcus pseudintermedius	GenBank	Staphylococcus pseudintermedius from dogs in Argentina	Mariela E. Srednik	Argentina	Argentina	Canine	Pyoderma	2016	Skin	Host disease: pyoderma				spseudintermedius	2240	7	24	1	4	8	1	1
GCA_028563755.1	Yes	PRJNA848756		SRS13383377	SAMN29010958			S_pseudintermedius	S. pseudintermedius	d__Bacteria;p__Bacillota;c__Bacilli;o__Staphylococcales;f__Staphylococcaceae;g__Staphylococcus;s__Staphylococcus pseudintermedius	GenBank	Staphylococcus pseudintermedius from dogs in Argentina	Mariela E. Srednik	Argentina	Argentina	Canine	Pyoderma	2016	Skin	Host disease: pyoderma				spseudintermedius	2234	3	8	1	4	11	10	1
GCA_028563775.1	Yes	PRJNA848756		SRS13383380	SAMN29010978			S_pseudintermedius	S. pseudintermedius	d__Bacteria;p__Bacillota;c__Bacilli;o__Staphylococcales;f__Staphylococcaceae;g__Staphylococcus;s__Staphylococcus pseudintermedius	GenBank	Staphylococcus pseudintermedius from dogs in Argentina	Mariela E. Srednik	Argentina	Argentina	Canine	Pyoderma	2016	Skin	Host disease: pyoderma				spseudintermedius	2261	1	2	1	1	94	1	1
GCA_028563795.1	Yes	PRJNA848756		SRS13383379	SAMN29010977			S_pseudintermedius	S. pseudintermedius	d__Bacteria;p__Bacillota;c__Bacilli;o__Staphylococcales;f__Staphylococcaceae;g__Staphylococcus;s__Staphylococcus pseudintermedius	GenBank	Staphylococcus pseudintermedius from dogs in Argentina	Mariela E. Srednik	Argentina	Argentina	Canine	Pyoderma	2016	Skin	Host disease: pyoderma				spseudintermedius	2241	1	8	1	1	52	3	1
GCA_028563815.1	Yes	PRJNA848756		SRS13383376	SAMN29010975			S_pseudintermedius	S. pseudintermedius	d__Bacteria;p__Bacillota;c__Bacilli;o__Staphylococcales;f__Staphylococcaceae;g__Staphylococcus;s__Staphylococcus pseudintermedius	GenBank	Staphylococcus pseudintermedius from dogs in Argentina	Mariela E. Srednik	Argentina	Argentina	Canine	Pyoderma	2016	Skin	Host disease: pyoderma				spseudintermedius	339	5	9	2	1	5	1	2
GCA_028563835.1	Yes	PRJNA848756		SRS13383381	SAMN29010979			S_pseudintermedius	S. pseudintermedius	d__Bacteria;p__Bacillota;c__Bacilli;o__Staphylococcales;f__Staphylococcaceae;g__Staphylococcus;s__Staphylococcus pseudintermedius	GenBank	Staphylococcus pseudintermedius from dogs in Argentina	Mariela E. Srednik	Argentina	Argentina	Canine	Pyoderma	2016	Skin	Host disease: pyoderma	https://www.ncbi.nlm.nih.gov/biosample/29010979	https://bmcresnotes.biomedcentral.com/articles/10.1186/s13104-023-06285-3		spseudintermedius	2242	1	9	4	4	1	10	2
GCA_028563855.1	Yes	PRJNA848756		SRS13383382	SAMN29010980			S_pseudintermedius	S. pseudintermedius	d__Bacteria;p__Bacillota;c__Bacilli;o__Staphylococcales;f__Staphylococcaceae;g__Staphylococcus;s__Staphylococcus pseudintermedius	GenBank	Staphylococcus pseudintermedius from dogs in Argentina	Mariela E. Srednik	Argentina	Argentina	Canine	Pyoderma	2016	Skin	Host disease: pyoderma	https://www.ncbi.nlm.nih.gov/biosample/29010980	https://bmcresnotes.biomedcentral.com/articles/10.1186/s13104-023-06285-3		spseudintermedius	1412	3	2	2	8	1	1	2
GCA_028563875.1	Yes	PRJNA848756		SRS13383383	SAMN29010981			S_pseudintermedius	S. pseudintermedius	d__Bacteria;p__Bacillota;c__Bacilli;o__Staphylococcales;f__Staphylococcaceae;g__Staphylococcus;s__Staphylococcus pseudintermedius	GenBank	Staphylococcus pseudintermedius from dogs in Argentina	Mariela E. Srednik	Argentina	Argentina	Canine	Pyoderma	2016	Skin	Host disease: pyoderma	https://www.ncbi.nlm.nih.gov/biosample/29010981	https://bmcresnotes.biomedcentral.com/articles/10.1186/s13104-023-06285-3		spseudintermedius	2243	1	8	4	4	19	1	2
GCA_028563895.1	Yes	PRJNA848756		SRS13383384	SAMN29010982			S_pseudintermedius	S. pseudintermedius	d__Bacteria;p__Bacillota;c__Bacilli;o__Staphylococcales;f__Staphylococcaceae;g__Staphylococcus;s__Staphylococcus pseudintermedius	GenBank	Staphylococcus pseudintermedius from dogs in Argentina	Mariela E. Srednik	Argentina	Argentina	Canine	Pyoderma	2016	Skin	Host disease: pyoderma	https://www.ncbi.nlm.nih.gov/biosample/29010982	https://bmcresnotes.biomedcentral.com/articles/10.1186/s13104-023-06285-3		spseudintermedius	2244	5	9	1	1	5	5	2
GCA_028563915.1	Yes	PRJNA848756		SRS13383386	SAMN29010984			S_pseudintermedius	S. pseudintermedius	d__Bacteria;p__Bacillota;c__Bacilli;o__Staphylococcales;f__Staphylococcaceae;g__Staphylococcus;s__Staphylococcus pseudintermedius	GenBank	Staphylococcus pseudintermedius from dogs in Argentina	Mariela E. Srednik	Argentina	Argentina	Canine	Pyoderma	2016	Skin	Host disease: pyoderma	https://www.ncbi.nlm.nih.gov/biosample/29010984	https://bmcresnotes.biomedcentral.com/articles/10.1186/s13104-023-06285-3		spseudintermedius	339	5	9	2	1	5	1	2
GCA_028563935.1	Yes	PRJNA848756		SRS13383388	SAMN29010960			S_pseudintermedius	S. pseudintermedius	d__Bacteria;p__Bacillota;c__Bacilli;o__Staphylococcales;f__Staphylococcaceae;g__Staphylococcus;s__Staphylococcus pseudintermedius	GenBank	Staphylococcus pseudintermedius from dogs in Argentina	Mariela E. Srednik	Argentina	Argentina	Canine	Pyoderma	2016	Skin	Host disease: pyoderma				spseudintermedius	71	3	9	1	2	1	2	1
GCA_028563955.1	Yes	PRJNA848756		SRS13383370	SAMN29010969			S_pseudintermedius	S. pseudintermedius	d__Bacteria;p__Bacillota;c__Bacilli;o__Staphylococcales;f__Staphylococcaceae;g__Staphylococcus;s__Staphylococcus pseudintermedius	GenBank	Staphylococcus pseudintermedius from dogs in Argentina	Mariela E. Srednik	Argentina	Argentina	Canine	Pyoderma	2016	Skin	Host disease: pyoderma				spseudintermedius	2259	1	2	2	1	93	1	2
GCA_028563975.1	Yes	PRJNA848756		SRS13383378	SAMN29010976			S_pseudintermedius	S. pseudintermedius	d__Bacteria;p__Bacillota;c__Bacilli;o__Staphylococcales;f__Staphylococcaceae;g__Staphylococcus;s__Staphylococcus pseudintermedius	GenBank	Staphylococcus pseudintermedius from dogs in Argentina	Mariela E. Srednik	Argentina	Argentina	Canine	Pyoderma	2016	Skin	Host disease: pyoderma				spseudintermedius	2260	5	3	36	4	93	46	2
GCA_028563995.1	Yes	PRJNA848756		SRS13383387	SAMN29010959			S_pseudintermedius	S. pseudintermedius	d__Bacteria;p__Bacillota;c__Bacilli;o__Staphylococcales;f__Staphylococcaceae;g__Staphylococcus;s__Staphylococcus pseudintermedius	GenBank	Staphylococcus pseudintermedius from dogs in Argentina	Mariela E. Srednik	Argentina	Argentina	Canine	Pyoderma	2016	Skin	Host disease: pyoderma				spseudintermedius	339	5	9	2	1	5	1	2
GCA_028564015.1	Yes	PRJNA848756		SRS13383389	SAMN29010961			S_pseudintermedius	S. pseudintermedius	d__Bacteria;p__Bacillota;c__Bacilli;o__Staphylococcales;f__Staphylococcaceae;g__Staphylococcus;s__Staphylococcus pseudintermedius	GenBank	Staphylococcus pseudintermedius from dogs in Argentina	Mariela E. Srednik	Argentina	Argentina	Canine	Pyoderma	2016	Skin	Host disease: pyoderma				spseudintermedius	2235	3	8	4	4	1	10	1
GCA_028564035.1	Yes	PRJNA848756		SRS13383390	SAMN29010962			S_pseudintermedius	S. pseudintermedius	d__Bacteria;p__Bacillota;c__Bacilli;o__Staphylococcales;f__Staphylococcaceae;g__Staphylococcus;s__Staphylococcus pseudintermedius	GenBank	Staphylococcus pseudintermedius from dogs in Argentina	Mariela E. Srednik	Argentina	Argentina	Canine	Pyoderma	2016	Skin	Host disease: pyoderma				spseudintermedius	71	3	9	1	2	1	2	1
GCA_028564055.1	Yes	PRJNA848756		SRS13383391	SAMN29010963			S_pseudintermedius	S. pseudintermedius	d__Bacteria;p__Bacillota;c__Bacilli;o__Staphylococcales;f__Staphylococcaceae;g__Staphylococcus;s__Staphylococcus pseudintermedius	GenBank	Staphylococcus pseudintermedius from dogs in Argentina	Mariela E. Srednik	Argentina	Argentina	Canine	Pyoderma	2016	Skin	Host disease: pyoderma				spseudintermedius	2236	5	9	1	4	5	3	2
GCA_028564075.1	Yes	PRJNA848756		SRS13383392	SAMN29010964			S_pseudintermedius	S. pseudintermedius	d__Bacteria;p__Bacillota;c__Bacilli;o__Staphylococcales;f__Staphylococcaceae;g__Staphylococcus;s__Staphylococcus pseudintermedius	GenBank	Staphylococcus pseudintermedius from dogs in Argentina	Mariela E. Srednik	Argentina	Argentina	Canine	Pyoderma	2016	Skin	Host disease: pyoderma				spseudintermedius	2237	7	8	5	1	5	1	1
GCA_028564135.1	Yes	PRJNA848756		SRS13383393	SAMN29010965			S_pseudintermedius	S. pseudintermedius	d__Bacteria;p__Bacillota;c__Bacilli;o__Staphylococcales;f__Staphylococcaceae;g__Staphylococcus;s__Staphylococcus pseudintermedius	GenBank	Staphylococcus pseudintermedius from dogs in Argentina	Mariela E. Srednik	Argentina	Argentina	Canine	Pyoderma	2016	Skin	Host disease: pyoderma				spseudintermedius	339	5	9	2	1	5	1	2
GCA_900636325.1	Yes	PRJNA224116			SAMEA3491697			S_pseudintermedius	S. delphini	d__Bacteria;p__Bacillota;c__Bacilli;o__Staphylococcales;f__Staphylococcaceae;g__Staphylococcus;s__Staphylococcus delphini								2015		S. delphini strain NCTC12225	https://www.ncbi.nlm.nih.gov/nuccore/NZ_LR134263		yes	spseudintermedius		54	~22	~31	10	~1	22	3
GCA_944738015.1	Yes	PRJEB53744		ERS12274629	SAMEA110175815			S_coagulans	S. coagulans	d__Bacteria;p__Bacillota;c__Bacilli;o__Staphylococcales;f__Staphylococcaceae;g__Staphylococcus;s__Staphylococcus coagulans	GenBank	Molecular Characterization and Clinical Relevance of Taxonomic Reassignment of Staphylococcus schleiferi Subspecies into Two Separate Species, Staphylococcus schleiferi and Staphylococcus coagulans	Soe Yu Naing	Netherlands	Netherlands	Canine	Skin/Hair	2017	Skin	pyoderma - isolate 21S00141-1	https://www.ncbi.nlm.nih.gov/biosample/SAMEA110175815/	https://www.ncbi.nlm.nih.gov/pmc/articles/PMC10101015/	yes	-
GCA_944738055.1	Yes	PRJEB53744		ERS12274631	SAMEA110175817			S_coagulans	S. coagulans	d__Bacteria;p__Bacillota;c__Bacilli;o__Staphylococcales;f__Staphylococcaceae;g__Staphylococcus;s__Staphylococcus coagulans	GenBank	Molecular Characterization and Clinical Relevance of Taxonomic Reassignment of Staphylococcus schleiferi Subspecies into Two Separate Species, Staphylococcus schleiferi and Staphylococcus coagulans	Soe Yu Naing	Netherlands	Netherlands	Canine	Ear	2018	Ear	otitis externa - isolate 21S00143-1	https://www.ncbi.nlm.nih.gov/biosample/SAMEA110175817/	https://www.ncbi.nlm.nih.gov/pmc/articles/PMC10101015/	yes	-
GCA_944738195.1	Yes	PRJEB53744		ERS12274691	SAMEA110175877			S_coagulans	S. coagulans	d__Bacteria;p__Bacillota;c__Bacilli;o__Staphylococcales;f__Staphylococcaceae;g__Staphylococcus;s__Staphylococcus coagulans	GenBank	Molecular Characterization and Clinical Relevance of Taxonomic Reassignment of Staphylococcus schleiferi Subspecies into Two Separate Species, Staphylococcus schleiferi and Staphylococcus coagulans	Soe Yu Naing	Netherlands	Netherlands	Canine	Ear	2017	Ear	otitis externa - isolate 21S00603-1	https://www.ncbi.nlm.nih.gov/biosample/SAMEA110175877/	https://www.ncbi.nlm.nih.gov/pmc/articles/PMC10101015/	yes	-
GCA_944738205.1	Yes	PRJEB53744		ERS12274686	SAMEA110175872			S_coagulans	S. coagulans	d__Bacteria;p__Bacillota;c__Bacilli;o__Staphylococcales;f__Staphylococcaceae;g__Staphylococcus;s__Staphylococcus coagulans	GenBank	Molecular Characterization and Clinical Relevance of Taxonomic Reassignment of Staphylococcus schleiferi Subspecies into Two Separate Species, Staphylococcus schleiferi and Staphylococcus coagulans	Soe Yu Naing	Netherlands	Netherlands	Canine	Ear	2017	Ear	otitis externa - isolate 21S00598-1	https://www.ncbi.nlm.nih.gov/biosample/SAMEA110175872/	https://www.ncbi.nlm.nih.gov/pmc/articles/PMC10101015/	yes	-
GCA_944738215.1	Yes	PRJEB53744		ERS12274666	SAMEA110175852			S_coagulans	S. coagulans	d__Bacteria;p__Bacillota;c__Bacilli;o__Staphylococcales;f__Staphylococcaceae;g__Staphylococcus;s__Staphylococcus coagulans	GenBank	Molecular Characterization and Clinical Relevance of Taxonomic Reassignment of Staphylococcus schleiferi Subspecies into Two Separate Species, Staphylococcus schleiferi and Staphylococcus coagulans	Soe Yu Naing	Netherlands	Netherlands	Canine	Skin/Hair	2020	Skin	pyoderma - isolate 21S00204-1	https://www.ncbi.nlm.nih.gov/biosample/SAMEA110175852/	https://www.ncbi.nlm.nih.gov/pmc/articles/PMC10101015/	yes	-
GCA_944738245.1	Yes	PRJEB53744		ERS12274572	SAMEA110175758			S_coagulans	S. coagulans	d__Bacteria;p__Bacillota;c__Bacilli;o__Staphylococcales;f__Staphylococcaceae;g__Staphylococcus;s__Staphylococcus coagulans	GenBank	Molecular Characterization and Clinical Relevance of Taxonomic Reassignment of Staphylococcus schleiferi Subspecies into Two Separate Species, Staphylococcus schleiferi and Staphylococcus coagulans	Soe Yu Naing	Netherlands	Netherlands	Canine	Ear	2014	Ear	otitis externa - isolate 214111804401-1	https://www.ncbi.nlm.nih.gov/biosample/SAMEA110175758/	https://www.ncbi.nlm.nih.gov/pmc/articles/PMC10101015/	yes	-
GCA_944738255.1	Yes	PRJEB53744		ERS12274618	SAMEA110175804			S_coagulans	S. coagulans	d__Bacteria;p__Bacillota;c__Bacilli;o__Staphylococcales;f__Staphylococcaceae;g__Staphylococcus;s__Staphylococcus coagulans	GenBank	Molecular Characterization and Clinical Relevance of Taxonomic Reassignment of Staphylococcus schleiferi Subspecies into Two Separate Species, Staphylococcus schleiferi and Staphylococcus coagulans	Soe Yu Naing	Netherlands	Netherlands	Canine	Ear	2020	Ear	otitis externa - isolate 21S00113-1	https://www.ncbi.nlm.nih.gov/biosample/SAMEA110175804/	https://www.ncbi.nlm.nih.gov/pmc/articles/PMC10101015/	yes	-
GCA_944738265.1	Yes	PRJEB53744		ERS12274568	SAMEA110175754			S_coagulans	S. coagulans	d__Bacteria;p__Bacillota;c__Bacilli;o__Staphylococcales;f__Staphylococcaceae;g__Staphylococcus;s__Staphylococcus coagulans	GenBank	Molecular Characterization and Clinical Relevance of Taxonomic Reassignment of Staphylococcus schleiferi Subspecies into Two Separate Species, Staphylococcus schleiferi and Staphylococcus coagulans	Soe Yu Naing	Netherlands	Netherlands	Canine	Ear	2014	Ear	otitis externa - isolate 214072902701-1	https://www.ncbi.nlm.nih.gov/biosample/?term=SAMEA110175754	https://www.ncbi.nlm.nih.gov/pmc/articles/PMC10101015/	yes	-
GCA_944738275.1	Yes	PRJEB53744		ERS12274579	SAMEA110175765			S_coagulans	S. coagulans	d__Bacteria;p__Bacillota;c__Bacilli;o__Staphylococcales;f__Staphylococcaceae;g__Staphylococcus;s__Staphylococcus coagulans	GenBank	Molecular Characterization and Clinical Relevance of Taxonomic Reassignment of Staphylococcus schleiferi Subspecies into Two Separate Species, Staphylococcus schleiferi and Staphylococcus coagulans	Soe Yu Naing	Netherlands	Netherlands	Canine	Ear	2016	Ear	otitis externa - isolate 21S00073-1	https://www.ncbi.nlm.nih.gov/biosample/SAMEA110175765/	https://www.ncbi.nlm.nih.gov/pmc/articles/PMC10101015/	yes	-
GCA_944738285.1	Yes	PRJEB53744		ERS12274573	SAMEA110175759			S_coagulans	S. coagulans	d__Bacteria;p__Bacillota;c__Bacilli;o__Staphylococcales;f__Staphylococcaceae;g__Staphylococcus;s__Staphylococcus coagulans	GenBank	Molecular Characterization and Clinical Relevance of Taxonomic Reassignment of Staphylococcus schleiferi Subspecies into Two Separate Species, Staphylococcus schleiferi and Staphylococcus coagulans	Soe Yu Naing	Netherlands	Netherlands	Canine	Ear	2015	Ear	otitis externa - isolate 215010805101-1	https://www.ncbi.nlm.nih.gov/biosample/SAMEA110175759/	https://www.ncbi.nlm.nih.gov/pmc/articles/PMC10101015/	yes	-
GCA_944738295.1	Yes	PRJEB53744		ERS12274622	SAMEA110175808			S_coagulans	S. coagulans	d__Bacteria;p__Bacillota;c__Bacilli;o__Staphylococcales;f__Staphylococcaceae;g__Staphylococcus;s__Staphylococcus coagulans	GenBank	Molecular Characterization and Clinical Relevance of Taxonomic Reassignment of Staphylococcus schleiferi Subspecies into Two Separate Species, Staphylococcus schleiferi and Staphylococcus coagulans	Soe Yu Naing	Netherlands	Netherlands	Canine	Ear	2020	Ear	otitis externa - isolate 21S00117-1	https://www.ncbi.nlm.nih.gov/biosample/SAMEA110175808/	https://www.ncbi.nlm.nih.gov/pmc/articles/PMC10101015/	yes	-
GCA_944738335.1	Yes	PRJEB53744		ERS12274674	SAMEA110175860			S_coagulans	S. coagulans	d__Bacteria;p__Bacillota;c__Bacilli;o__Staphylococcales;f__Staphylococcaceae;g__Staphylococcus;s__Staphylococcus coagulans	GenBank	Molecular Characterization and Clinical Relevance of Taxonomic Reassignment of Staphylococcus schleiferi Subspecies into Two Separate Species, Staphylococcus schleiferi and Staphylococcus coagulans	Soe Yu Naing	Netherlands	Netherlands	Canine	Ear	2016	Ear	otitis externa - isolate 21S00585-1	https://www.ncbi.nlm.nih.gov/biosample/SAMEA110175860/	https://www.ncbi.nlm.nih.gov/pmc/articles/PMC10101015/	yes	-
GCA_944738355.1	Yes	PRJEB53744		ERS12274656	SAMEA110175842			S_coagulans	S. coagulans	d__Bacteria;p__Bacillota;c__Bacilli;o__Staphylococcales;f__Staphylococcaceae;g__Staphylococcus;s__Staphylococcus coagulans	GenBank	Molecular Characterization and Clinical Relevance of Taxonomic Reassignment of Staphylococcus schleiferi Subspecies into Two Separate Species, Staphylococcus schleiferi and Staphylococcus coagulans	Soe Yu Naing	Netherlands	Netherlands	Canine	Ear	2018	Ear	otitis externa - isolate 21S00193-1	https://www.ncbi.nlm.nih.gov/biosample/SAMEA110175842/	https://www.ncbi.nlm.nih.gov/pmc/articles/PMC10101015/	yes	-
GCA_944738365.1	Yes	PRJEB53744		ERS12274695	SAMEA110175881			S_coagulans	S. coagulans	d__Bacteria;p__Bacillota;c__Bacilli;o__Staphylococcales;f__Staphylococcaceae;g__Staphylococcus;s__Staphylococcus coagulans	GenBank	Molecular Characterization and Clinical Relevance of Taxonomic Reassignment of Staphylococcus schleiferi Subspecies into Two Separate Species, Staphylococcus schleiferi and Staphylococcus coagulans	Soe Yu Naing	Netherlands	Netherlands	Canine	Ear	2018	Ear	otitis externa - isolate 21S00608-1	https://www.ncbi.nlm.nih.gov/biosample/SAMEA110175881/	https://www.ncbi.nlm.nih.gov/pmc/articles/PMC10101015/	yes	-
GCA_944738375.1	Yes	PRJEB53744		ERS12274655	SAMEA110175841			S_coagulans	S. coagulans	d__Bacteria;p__Bacillota;c__Bacilli;o__Staphylococcales;f__Staphylococcaceae;g__Staphylococcus;s__Staphylococcus coagulans	GenBank	Molecular Characterization and Clinical Relevance of Taxonomic Reassignment of Staphylococcus schleiferi Subspecies into Two Separate Species, Staphylococcus schleiferi and Staphylococcus coagulans	Soe Yu Naing	Netherlands	Netherlands	Canine	Ear	2018	Ear	otitis externa - isolate 21S00192-1	https://www.ncbi.nlm.nih.gov/biosample/SAMEA110175841/	https://www.ncbi.nlm.nih.gov/pmc/articles/PMC10101015/	yes	-
GCA_944738385.1	Yes	PRJEB53744		ERS12274612	SAMEA110175798			S_coagulans	S. coagulans	d__Bacteria;p__Bacillota;c__Bacilli;o__Staphylococcales;f__Staphylococcaceae;g__Staphylococcus;s__Staphylococcus coagulans	GenBank	Molecular Characterization and Clinical Relevance of Taxonomic Reassignment of Staphylococcus schleiferi Subspecies into Two Separate Species, Staphylococcus schleiferi and Staphylococcus coagulans	Soe Yu Naing	Netherlands	Netherlands	Canine	Ear	2019	Ear	otitis externa - isolate 21S00107-1	https://www.ncbi.nlm.nih.gov/biosample/SAMEA110175798/	https://www.ncbi.nlm.nih.gov/pmc/articles/PMC10101015/	yes	-
GCA_944738405.1	Yes	PRJEB53744		ERS12274689	SAMEA110175875			S_coagulans	S. coagulans	d__Bacteria;p__Bacillota;c__Bacilli;o__Staphylococcales;f__Staphylococcaceae;g__Staphylococcus;s__Staphylococcus coagulans	GenBank	Molecular Characterization and Clinical Relevance of Taxonomic Reassignment of Staphylococcus schleiferi Subspecies into Two Separate Species, Staphylococcus schleiferi and Staphylococcus coagulans	Soe Yu Naing	Netherlands	Netherlands	Canine	Ear	2017	Ear	otitis externa - isolate 21S00601-1	https://www.ncbi.nlm.nih.gov/biosample/SAMEA110175875/	https://www.ncbi.nlm.nih.gov/pmc/articles/PMC10101015/	yes	-
GCA_944738415.1	Yes	PRJEB53744		ERS12274566	SAMEA110175752			S_coagulans	S. coagulans	d__Bacteria;p__Bacillota;c__Bacilli;o__Staphylococcales;f__Staphylococcaceae;g__Staphylococcus;s__Staphylococcus coagulans	GenBank	Molecular Characterization and Clinical Relevance of Taxonomic Reassignment of Staphylococcus schleiferi Subspecies into Two Separate Species, Staphylococcus schleiferi and Staphylococcus coagulans	Soe Yu Naing	Netherlands	Netherlands	Canine	Ear	2014	Ear	otitis externa - isolate 214062006201-1	https://www.ncbi.nlm.nih.gov/biosample/?term=SAMEA110175752	https://www.ncbi.nlm.nih.gov/pmc/articles/PMC10101015/	yes	-
GCA_944738425.1	Yes	PRJEB53744		ERS12274693	SAMEA110175879			S_coagulans	S. coagulans	d__Bacteria;p__Bacillota;c__Bacilli;o__Staphylococcales;f__Staphylococcaceae;g__Staphylococcus;s__Staphylococcus coagulans	GenBank	Molecular Characterization and Clinical Relevance of Taxonomic Reassignment of Staphylococcus schleiferi Subspecies into Two Separate Species, Staphylococcus schleiferi and Staphylococcus coagulans	Soe Yu Naing	Netherlands	Netherlands	Canine	Ear	2017	Ear	otitis externa - isolate 21S00606-1	https://www.ncbi.nlm.nih.gov/biosample/SAMEA110175879/	https://www.ncbi.nlm.nih.gov/pmc/articles/PMC10101015/	yes	-
GCA_944738435.1	Yes	PRJEB53744		ERS12274688	SAMEA110175874			S_coagulans	S. coagulans	d__Bacteria;p__Bacillota;c__Bacilli;o__Staphylococcales;f__Staphylococcaceae;g__Staphylococcus;s__Staphylococcus coagulans	GenBank	Molecular Characterization and Clinical Relevance of Taxonomic Reassignment of Staphylococcus schleiferi Subspecies into Two Separate Species, Staphylococcus schleiferi and Staphylococcus coagulans	Soe Yu Naing	Netherlands	Netherlands	Canine	Ear	2017	Ear	otitis externa - isolate 21S00600-1	https://www.ncbi.nlm.nih.gov/biosample/SAMEA110175874/	https://www.ncbi.nlm.nih.gov/pmc/articles/PMC10101015/	yes	-
GCA_944738455.1	Yes	PRJEB53744		ERS12274570	SAMEA110175756			S_coagulans	S. coagulans	d__Bacteria;p__Bacillota;c__Bacilli;o__Staphylococcales;f__Staphylococcaceae;g__Staphylococcus;s__Staphylococcus coagulans	GenBank	Molecular Characterization and Clinical Relevance of Taxonomic Reassignment of Staphylococcus schleiferi Subspecies into Two Separate Species, Staphylococcus schleiferi and Staphylococcus coagulans	Soe Yu Naing	Netherlands	Netherlands	Canine	Ear	2014	Ear	otitis externa - isolate 214082803201-1	https://www.ncbi.nlm.nih.gov/biosample/SAMEA110175756/	https://www.ncbi.nlm.nih.gov/pmc/articles/PMC10101015/	yes	-
GCA_944738475.1	Yes	PRJEB53744		ERS12274687	SAMEA110175873			S_coagulans	S. coagulans	d__Bacteria;p__Bacillota;c__Bacilli;o__Staphylococcales;f__Staphylococcaceae;g__Staphylococcus;s__Staphylococcus coagulans	GenBank	Molecular Characterization and Clinical Relevance of Taxonomic Reassignment of Staphylococcus schleiferi Subspecies into Two Separate Species, Staphylococcus schleiferi and Staphylococcus coagulans	Soe Yu Naing	Netherlands	Netherlands	Canine	Ear	2017	Ear	otitis externa - isolate 21S00599-1	https://www.ncbi.nlm.nih.gov/biosample/SAMEA110175873/	https://www.ncbi.nlm.nih.gov/pmc/articles/PMC10101015/	yes	-
GCA_944738485.1	Yes	PRJEB53744		ERS12274615	SAMEA110175801			S_coagulans	S. coagulans	d__Bacteria;p__Bacillota;c__Bacilli;o__Staphylococcales;f__Staphylococcaceae;g__Staphylococcus;s__Staphylococcus coagulans	GenBank	Molecular Characterization and Clinical Relevance of Taxonomic Reassignment of Staphylococcus schleiferi Subspecies into Two Separate Species, Staphylococcus schleiferi and Staphylococcus coagulans	Soe Yu Naing	Netherlands	Netherlands	Canine	Ear	2020	Ear	otitis externa - isolate 21S00110-1	https://www.ncbi.nlm.nih.gov/biosample/SAMEA110175801/	https://www.ncbi.nlm.nih.gov/pmc/articles/PMC10101015/	yes	-
GCA_944738495.1	Yes	PRJEB53744		ERS12274694	SAMEA110175880			S_coagulans	S. coagulans	d__Bacteria;p__Bacillota;c__Bacilli;o__Staphylococcales;f__Staphylococcaceae;g__Staphylococcus;s__Staphylococcus coagulans	GenBank	Molecular Characterization and Clinical Relevance of Taxonomic Reassignment of Staphylococcus schleiferi Subspecies into Two Separate Species, Staphylococcus schleiferi and Staphylococcus coagulans	Soe Yu Naing	Netherlands	Netherlands	Canine	Ear	2017	Ear	otitis externa - isolate 21S00607-1	https://www.ncbi.nlm.nih.gov/biosample/SAMEA110175880/	https://www.ncbi.nlm.nih.gov/pmc/articles/PMC10101015/	yes	-
GCA_944738515.1	Yes	PRJEB53744		ERS12274571	SAMEA110175757			S_coagulans	S. coagulans	d__Bacteria;p__Bacillota;c__Bacilli;o__Staphylococcales;f__Staphylococcaceae;g__Staphylococcus;s__Staphylococcus coagulans	GenBank	Molecular Characterization and Clinical Relevance of Taxonomic Reassignment of Staphylococcus schleiferi Subspecies into Two Separate Species, Staphylococcus schleiferi and Staphylococcus coagulans	Soe Yu Naing	Netherlands	Netherlands	Canine	Ear	2014	Ear	otitis externa - isolate 214090907801-1	https://www.ncbi.nlm.nih.gov/biosample/SAMEA110175757/	https://www.ncbi.nlm.nih.gov/pmc/articles/PMC10101015/	yes	-
GCA_944738565.1	Yes	PRJEB53744		ERS12274575	SAMEA110175761			S_coagulans	S. coagulans	d__Bacteria;p__Bacillota;c__Bacilli;o__Staphylococcales;f__Staphylococcaceae;g__Staphylococcus;s__Staphylococcus coagulans	GenBank	Molecular Characterization and Clinical Relevance of Taxonomic Reassignment of Staphylococcus schleiferi Subspecies into Two Separate Species, Staphylococcus schleiferi and Staphylococcus coagulans	Soe Yu Naing	Netherlands	Netherlands	Canine	Ear	2016	Ear	otitis externa - isolate 21S00069-1	https://www.ncbi.nlm.nih.gov/biosample/SAMEA110175761/	https://www.ncbi.nlm.nih.gov/pmc/articles/PMC10101015/	yes	-
GCA_944738575.1	Yes	PRJEB53744		ERS12274668	SAMEA110175854			S_coagulans	S. coagulans	d__Bacteria;p__Bacillota;c__Bacilli;o__Staphylococcales;f__Staphylococcaceae;g__Staphylococcus;s__Staphylococcus coagulans	GenBank	Molecular Characterization and Clinical Relevance of Taxonomic Reassignment of Staphylococcus schleiferi Subspecies into Two Separate Species, Staphylococcus schleiferi and Staphylococcus coagulans	Soe Yu Naing	Netherlands	Netherlands	Canine	Skin/Hair	2020	Skin	pyoderma - isolate 21S00206-1	https://www.ncbi.nlm.nih.gov/biosample/SAMEA110175854/	https://www.ncbi.nlm.nih.gov/pmc/articles/PMC10101015/	yes	-
GCA_944738585.1	Yes	PRJEB53744		ERS12274611	SAMEA110175797			S_coagulans	S. coagulans	d__Bacteria;p__Bacillota;c__Bacilli;o__Staphylococcales;f__Staphylococcaceae;g__Staphylococcus;s__Staphylococcus coagulans	GenBank	Molecular Characterization and Clinical Relevance of Taxonomic Reassignment of Staphylococcus schleiferi Subspecies into Two Separate Species, Staphylococcus schleiferi and Staphylococcus coagulans	Soe Yu Naing	Netherlands	Netherlands	Canine	Ear	2019	Ear	otitis externa - isolate 21S00106-1	https://www.ncbi.nlm.nih.gov/biosample/SAMEA110175797/	https://www.ncbi.nlm.nih.gov/pmc/articles/PMC10101015/	yes	-
GCA_944738635.1	Yes	PRJEB53744		ERS12274610	SAMEA110175796			S_coagulans	S. coagulans	d__Bacteria;p__Bacillota;c__Bacilli;o__Staphylococcales;f__Staphylococcaceae;g__Staphylococcus;s__Staphylococcus coagulans	GenBank	Molecular Characterization and Clinical Relevance of Taxonomic Reassignment of Staphylococcus schleiferi Subspecies into Two Separate Species, Staphylococcus schleiferi and Staphylococcus coagulans	Soe Yu Naing	Netherlands	Netherlands	Canine	Ear	2019	Ear	otitis externa - isolate 21S00105-1	https://www.ncbi.nlm.nih.gov/biosample/SAMEA110175796/	https://www.ncbi.nlm.nih.gov/pmc/articles/PMC10101015/	yes	-
GCA_944738675.1	Yes	PRJEB53744		ERS12274583	SAMEA110175769			S_coagulans	S. coagulans	d__Bacteria;p__Bacillota;c__Bacilli;o__Staphylococcales;f__Staphylococcaceae;g__Staphylococcus;s__Staphylococcus coagulans	GenBank	Molecular Characterization and Clinical Relevance of Taxonomic Reassignment of Staphylococcus schleiferi Subspecies into Two Separate Species, Staphylococcus schleiferi and Staphylococcus coagulans	Soe Yu Naing	Netherlands	Netherlands	Canine	Ear	2017	Ear	otitis externa - isolate 21S00077-1	https://www.ncbi.nlm.nih.gov/biosample/SAMEA110175769/	https://www.ncbi.nlm.nih.gov/pmc/articles/PMC10101015/	yes	-
GCA_944738705.1	Yes	PRJEB53744		ERS12274592	SAMEA110175778			S_coagulans	S. coagulans	d__Bacteria;p__Bacillota;c__Bacilli;o__Staphylococcales;f__Staphylococcaceae;g__Staphylococcus;s__Staphylococcus coagulans	GenBank	Molecular Characterization and Clinical Relevance of Taxonomic Reassignment of Staphylococcus schleiferi Subspecies into Two Separate Species, Staphylococcus schleiferi and Staphylococcus coagulans	Soe Yu Naing	Netherlands	Netherlands	Canine	Ear	2017	Ear	otitis externa - isolate 21S00087-1	https://www.ncbi.nlm.nih.gov/biosample/SAMEA110175778/	https://www.ncbi.nlm.nih.gov/pmc/articles/PMC10101015/	yes	-
GCA_944738715.1	Yes	PRJEB53744		ERS12274679	SAMEA110175865			S_coagulans	S. coagulans	d__Bacteria;p__Bacillota;c__Bacilli;o__Staphylococcales;f__Staphylococcaceae;g__Staphylococcus;s__Staphylococcus coagulans	GenBank	Molecular Characterization and Clinical Relevance of Taxonomic Reassignment of Staphylococcus schleiferi Subspecies into Two Separate Species, Staphylococcus schleiferi and Staphylococcus coagulans	Soe Yu Naing	Netherlands	Netherlands	Canine	Ear	2016	Ear	otitis externa - isolate 21S00590-1	https://www.ncbi.nlm.nih.gov/biosample/SAMEA110175865/	https://www.ncbi.nlm.nih.gov/pmc/articles/PMC10101015/	yes	-
GCA_944738725.1	Yes	PRJEB53744		ERS12274590	SAMEA110175776			S_coagulans	S. coagulans	d__Bacteria;p__Bacillota;c__Bacilli;o__Staphylococcales;f__Staphylococcaceae;g__Staphylococcus;s__Staphylococcus coagulans	GenBank	Molecular Characterization and Clinical Relevance of Taxonomic Reassignment of Staphylococcus schleiferi Subspecies into Two Separate Species, Staphylococcus schleiferi and Staphylococcus coagulans	Soe Yu Naing	Netherlands	Netherlands	Canine	Ear	2017	Ear	otitis externa - isolate 21S00085-1	https://www.ncbi.nlm.nih.gov/biosample/SAMEA110175776/	https://www.ncbi.nlm.nih.gov/pmc/articles/PMC10101015/	yes	-
GCA_944738765.1	Yes	PRJEB53744		ERS12274589	SAMEA110175775			S_coagulans	S. coagulans	d__Bacteria;p__Bacillota;c__Bacilli;o__Staphylococcales;f__Staphylococcaceae;g__Staphylococcus;s__Staphylococcus coagulans	GenBank	Molecular Characterization and Clinical Relevance of Taxonomic Reassignment of Staphylococcus schleiferi Subspecies into Two Separate Species, Staphylococcus schleiferi and Staphylococcus coagulans	Soe Yu Naing	Netherlands	Netherlands	Canine	Ear	2017	Ear	otitis externa - isolate 21S00084-1	https://www.ncbi.nlm.nih.gov/biosample/SAMEA110175775/	https://www.ncbi.nlm.nih.gov/pmc/articles/PMC10101015/	yes	-
GCA_944738825.1	Yes	PRJEB53744		ERS12274700	SAMEA110175886			S_coagulans	S. coagulans	d__Bacteria;p__Bacillota;c__Bacilli;o__Staphylococcales;f__Staphylococcaceae;g__Staphylococcus;s__Staphylococcus coagulans	GenBank	Molecular Characterization and Clinical Relevance of Taxonomic Reassignment of Staphylococcus schleiferi Subspecies into Two Separate Species, Staphylococcus schleiferi and Staphylococcus coagulans	Soe Yu Naing	Netherlands	Netherlands	Canine	Ear	2018	Ear	otitis externa - isolate 21S00613-1	https://www.ncbi.nlm.nih.gov/biosample/SAMEA110175886/	https://www.ncbi.nlm.nih.gov/pmc/articles/PMC10101015/	yes	-
GCA_944738835.1	Yes	PRJEB53744		ERS12274574	SAMEA110175760			S_coagulans	S. coagulans	d__Bacteria;p__Bacillota;c__Bacilli;o__Staphylococcales;f__Staphylococcaceae;g__Staphylococcus;s__Staphylococcus coagulans	GenBank	Molecular Characterization and Clinical Relevance of Taxonomic Reassignment of Staphylococcus schleiferi Subspecies into Two Separate Species, Staphylococcus schleiferi and Staphylococcus coagulans	Soe Yu Naing	Netherlands	Netherlands	Canine	Ear	2016	Ear	otitis externa - isolate 21S00068-1	https://www.ncbi.nlm.nih.gov/biosample/SAMEA110175760/	https://www.ncbi.nlm.nih.gov/pmc/articles/PMC10101015/	yes	-
GCA_944738895.1	Yes	PRJEB53744		ERS12274683	SAMEA110175869			S_coagulans	S. coagulans	d__Bacteria;p__Bacillota;c__Bacilli;o__Staphylococcales;f__Staphylococcaceae;g__Staphylococcus;s__Staphylococcus coagulans	GenBank	Molecular Characterization and Clinical Relevance of Taxonomic Reassignment of Staphylococcus schleiferi Subspecies into Two Separate Species, Staphylococcus schleiferi and Staphylococcus coagulans	Soe Yu Naing	Netherlands	Netherlands	Canine	Ear	2016	Ear	otitis externa - isolate 21S00594-1	https://www.ncbi.nlm.nih.gov/biosample/SAMEA110175869/	https://www.ncbi.nlm.nih.gov/pmc/articles/PMC10101015/	yes	-
GCA_944738905.1	Yes	PRJEB53744		ERS12288156	SAMEA110190476			S_coagulans	S. coagulans	d__Bacteria;p__Bacillota;c__Bacilli;o__Staphylococcales;f__Staphylococcaceae;g__Staphylococcus;s__Staphylococcus coagulans	GenBank	Molecular Characterization and Clinical Relevance of Taxonomic Reassignment of Staphylococcus schleiferi Subspecies into Two Separate Species, Staphylococcus schleiferi and Staphylococcus coagulans	Soe Yu Naing	Netherlands	Netherlands	Canine	Ear	2016	Ear	otitis externa - isolate 21S00181-1	https://www.ncbi.nlm.nih.gov/biosample/SAMEA110190476/	https://www.ncbi.nlm.nih.gov/pmc/articles/PMC10101015/	yes	-
GCA_944738935.1	Yes	PRJEB53744		ERS12274662	SAMEA110175848			S_coagulans	S. coagulans	d__Bacteria;p__Bacillota;c__Bacilli;o__Staphylococcales;f__Staphylococcaceae;g__Staphylococcus;s__Staphylococcus coagulans	GenBank	Molecular Characterization and Clinical Relevance of Taxonomic Reassignment of Staphylococcus schleiferi Subspecies into Two Separate Species, Staphylococcus schleiferi and Staphylococcus coagulans	Soe Yu Naing	Netherlands	Netherlands	Canine	Ear	2019	Ear	otitis externa - isolate 21S00200-1	https://www.ncbi.nlm.nih.gov/biosample/SAMEA110175848/	https://www.ncbi.nlm.nih.gov/pmc/articles/PMC10101015/	yes	-
GCA_944738945.1	Yes	PRJEB53744		ERS12274623	SAMEA110175809			S_coagulans	S. coagulans	d__Bacteria;p__Bacillota;c__Bacilli;o__Staphylococcales;f__Staphylococcaceae;g__Staphylococcus;s__Staphylococcus coagulans	GenBank	Molecular Characterization and Clinical Relevance of Taxonomic Reassignment of Staphylococcus schleiferi Subspecies into Two Separate Species, Staphylococcus schleiferi and Staphylococcus coagulans	Soe Yu Naing	Netherlands	Netherlands	Canine	Ear	2016	Ear	otitis externa - isolate 21S00128-1	https://www.ncbi.nlm.nih.gov/biosample/SAMEA110175809/	https://www.ncbi.nlm.nih.gov/pmc/articles/PMC10101015/	yes	-
GCA_944738955.1	Yes	PRJEB53744		ERS12274578	SAMEA110175764			S_coagulans	S. coagulans	d__Bacteria;p__Bacillota;c__Bacilli;o__Staphylococcales;f__Staphylococcaceae;g__Staphylococcus;s__Staphylococcus coagulans	GenBank	Molecular Characterization and Clinical Relevance of Taxonomic Reassignment of Staphylococcus schleiferi Subspecies into Two Separate Species, Staphylococcus schleiferi and Staphylococcus coagulans	Soe Yu Naing	Netherlands	Netherlands	Canine	Ear	2016	Ear	otitis externa - isolate 21S00072-1	https://www.ncbi.nlm.nih.gov/biosample/SAMEA110175764/	https://www.ncbi.nlm.nih.gov/pmc/articles/PMC10101015/	yes	-
GCA_944738985.1	Yes	PRJEB53744		ERS12274701	SAMEA110175887			S_coagulans	S. coagulans	d__Bacteria;p__Bacillota;c__Bacilli;o__Staphylococcales;f__Staphylococcaceae;g__Staphylococcus;s__Staphylococcus coagulans	GenBank	Molecular Characterization and Clinical Relevance of Taxonomic Reassignment of Staphylococcus schleiferi Subspecies into Two Separate Species, Staphylococcus schleiferi and Staphylococcus coagulans	Soe Yu Naing	Netherlands	Netherlands	Canine	Ear	2018	Ear	otitis externa - isolate 21S00614-1	https://www.ncbi.nlm.nih.gov/biosample/SAMEA110175887/	https://www.ncbi.nlm.nih.gov/pmc/articles/PMC10101015/	yes	-
GCA_944739005.1	Yes	PRJEB53744		ERS12274663	SAMEA110175849			S_coagulans	S. coagulans	d__Bacteria;p__Bacillota;c__Bacilli;o__Staphylococcales;f__Staphylococcaceae;g__Staphylococcus;s__Staphylococcus coagulans	GenBank	Molecular Characterization and Clinical Relevance of Taxonomic Reassignment of Staphylococcus schleiferi Subspecies into Two Separate Species, Staphylococcus schleiferi and Staphylococcus coagulans	Soe Yu Naing	Netherlands	Netherlands	Canine	Ear	2019	Ear	otitis externa - isolate 21S00201-1	https://www.ncbi.nlm.nih.gov/biosample/SAMEA110175849/	https://www.ncbi.nlm.nih.gov/pmc/articles/PMC10101015/	yes	-
GCA_944739015.1	Yes	PRJEB53744		ERS12274633	SAMEA110175819			S_coagulans	S. coagulans	d__Bacteria;p__Bacillota;c__Bacilli;o__Staphylococcales;f__Staphylococcaceae;g__Staphylococcus;s__Staphylococcus coagulans	GenBank	Molecular Characterization and Clinical Relevance of Taxonomic Reassignment of Staphylococcus schleiferi Subspecies into Two Separate Species, Staphylococcus schleiferi and Staphylococcus coagulans	Soe Yu Naing	Netherlands	Netherlands	Canine	Skin/Hair	2019	Skin	pyoderma - isolate 21S00145-1	https://www.ncbi.nlm.nih.gov/biosample/SAMEA110175819/	https://www.ncbi.nlm.nih.gov/pmc/articles/PMC10101015/	yes	-
GCA_944739025.1	Yes	PRJEB53744		ERS12274598	SAMEA110175784			S_coagulans	S. coagulans	d__Bacteria;p__Bacillota;c__Bacilli;o__Staphylococcales;f__Staphylococcaceae;g__Staphylococcus;s__Staphylococcus coagulans	GenBank	Molecular Characterization and Clinical Relevance of Taxonomic Reassignment of Staphylococcus schleiferi Subspecies into Two Separate Species, Staphylococcus schleiferi and Staphylococcus coagulans	Soe Yu Naing	Netherlands	Netherlands	Canine	Ear	2018	Ear	otitis externa - isolate 21S00093-1	https://www.ncbi.nlm.nih.gov/biosample/SAMEA110175784/	https://www.ncbi.nlm.nih.gov/pmc/articles/PMC10101015/	yes	-
GCA_944739035.1	Yes	PRJEB53744		ERS12274587	SAMEA110175773			S_coagulans	S. coagulans	d__Bacteria;p__Bacillota;c__Bacilli;o__Staphylococcales;f__Staphylococcaceae;g__Staphylococcus;s__Staphylococcus coagulans	GenBank	Molecular Characterization and Clinical Relevance of Taxonomic Reassignment of Staphylococcus schleiferi Subspecies into Two Separate Species, Staphylococcus schleiferi and Staphylococcus coagulans	Soe Yu Naing	Netherlands	Netherlands	Canine	Ear	2017	Ear	otitis externa - isolate 21S00082-1	https://www.ncbi.nlm.nih.gov/biosample/SAMEA110175773/	https://www.ncbi.nlm.nih.gov/pmc/articles/PMC10101015/	yes	-
GCA_944739045.1	Yes	PRJEB53744		ERS12274685	SAMEA110175871			S_coagulans	S. coagulans	d__Bacteria;p__Bacillota;c__Bacilli;o__Staphylococcales;f__Staphylococcaceae;g__Staphylococcus;s__Staphylococcus coagulans	GenBank	Molecular Characterization and Clinical Relevance of Taxonomic Reassignment of Staphylococcus schleiferi Subspecies into Two Separate Species, Staphylococcus schleiferi and Staphylococcus coagulans	Soe Yu Naing	Netherlands	Netherlands	Canine	Ear	2017	Ear	otitis externa - isolate 21S00597-1	https://www.ncbi.nlm.nih.gov/biosample/SAMEA110175871/	https://www.ncbi.nlm.nih.gov/pmc/articles/PMC10101015/	yes	-
GCA_944739095.1	Yes	PRJEB53744		ERS12274594	SAMEA110175780			S_coagulans	S. coagulans	d__Bacteria;p__Bacillota;c__Bacilli;o__Staphylococcales;f__Staphylococcaceae;g__Staphylococcus;s__Staphylococcus coagulans	GenBank	Molecular Characterization and Clinical Relevance of Taxonomic Reassignment of Staphylococcus schleiferi Subspecies into Two Separate Species, Staphylococcus schleiferi and Staphylococcus coagulans	Soe Yu Naing	Netherlands	Netherlands	Canine	Ear	2018	Ear	otitis externa - isolate 21S00089-1	https://www.ncbi.nlm.nih.gov/biosample/SAMEA110175780/	https://www.ncbi.nlm.nih.gov/pmc/articles/PMC10101015/	yes	-
GCA_944739135.1	Yes	PRJEB53744		ERS12274599	SAMEA110175785			S_coagulans	S. coagulans	d__Bacteria;p__Bacillota;c__Bacilli;o__Staphylococcales;f__Staphylococcaceae;g__Staphylococcus;s__Staphylococcus coagulans	GenBank	Molecular Characterization and Clinical Relevance of Taxonomic Reassignment of Staphylococcus schleiferi Subspecies into Two Separate Species, Staphylococcus schleiferi and Staphylococcus coagulans	Soe Yu Naing	Netherlands	Netherlands	Canine	Ear	2018	Ear	otitis externa - isolate 21S00094-1	https://www.ncbi.nlm.nih.gov/biosample/SAMEA110175785/	https://www.ncbi.nlm.nih.gov/pmc/articles/PMC10101015/	yes	-
GCA_944739145.1	Yes	PRJEB53744		ERS12274665	SAMEA110175851			S_coagulans	S. coagulans	d__Bacteria;p__Bacillota;c__Bacilli;o__Staphylococcales;f__Staphylococcaceae;g__Staphylococcus;s__Staphylococcus coagulans	GenBank	Molecular Characterization and Clinical Relevance of Taxonomic Reassignment of Staphylococcus schleiferi Subspecies into Two Separate Species, Staphylococcus schleiferi and Staphylococcus coagulans	Soe Yu Naing	Netherlands	Netherlands	Canine	Ear	2019	Ear	otitis externa - isolate 21S00203-1	https://www.ncbi.nlm.nih.gov/biosample/SAMEA110175851/	https://www.ncbi.nlm.nih.gov/pmc/articles/PMC10101015/	yes	-
GCA_944739155.1	Yes	PRJEB53744		ERS12274672	SAMEA110175858			S_coagulans	S. coagulans	d__Bacteria;p__Bacillota;c__Bacilli;o__Staphylococcales;f__Staphylococcaceae;g__Staphylococcus;s__Staphylococcus coagulans	GenBank	Molecular Characterization and Clinical Relevance of Taxonomic Reassignment of Staphylococcus schleiferi Subspecies into Two Separate Species, Staphylococcus schleiferi and Staphylococcus coagulans	Soe Yu Naing	Netherlands	Netherlands	Canine	Ear	2020	Ear	otitis externa - isolate 21S00210-1	https://www.ncbi.nlm.nih.gov/biosample/SAMEA110175858/	https://www.ncbi.nlm.nih.gov/pmc/articles/PMC10101015/	yes	-
GCA_944739175.1	Yes	PRJEB53744		ERS12274621	SAMEA110175807			S_coagulans	S. coagulans	d__Bacteria;p__Bacillota;c__Bacilli;o__Staphylococcales;f__Staphylococcaceae;g__Staphylococcus;s__Staphylococcus coagulans	GenBank	Molecular Characterization and Clinical Relevance of Taxonomic Reassignment of Staphylococcus schleiferi Subspecies into Two Separate Species, Staphylococcus schleiferi and Staphylococcus coagulans	Soe Yu Naing	Netherlands	Netherlands	Canine	Ear	2020	Ear	otitis externa - isolate 21S00116-1	https://www.ncbi.nlm.nih.gov/biosample/SAMEA110175807/	https://www.ncbi.nlm.nih.gov/pmc/articles/PMC10101015/	yes	-
GCA_944739235.1	Yes	PRJEB53744		ERS12274567	SAMEA110175753			S_coagulans	S. coagulans	d__Bacteria;p__Bacillota;c__Bacilli;o__Staphylococcales;f__Staphylococcaceae;g__Staphylococcus;s__Staphylococcus coagulans	GenBank	Molecular Characterization and Clinical Relevance of Taxonomic Reassignment of Staphylococcus schleiferi Subspecies into Two Separate Species, Staphylococcus schleiferi and Staphylococcus coagulans	Soe Yu Naing	Netherlands	Netherlands	Canine	Ear	2014	Ear	otitis externa - isolate 214070204801-3	https://www.ncbi.nlm.nih.gov/biosample/?term=SAMEA110175753	https://www.ncbi.nlm.nih.gov/pmc/articles/PMC10101015/	yes	-
GCA_944739255.1	Yes	PRJEB53744		ERS12274702	SAMEA110175888			S_coagulans	S. coagulans	d__Bacteria;p__Bacillota;c__Bacilli;o__Staphylococcales;f__Staphylococcaceae;g__Staphylococcus;s__Staphylococcus coagulans	GenBank	Molecular Characterization and Clinical Relevance of Taxonomic Reassignment of Staphylococcus schleiferi Subspecies into Two Separate Species, Staphylococcus schleiferi and Staphylococcus coagulans	Soe Yu Naing	Netherlands	Netherlands	Canine	Ear	2018	Ear	otitis externa - isolate 21S00615-1	https://www.ncbi.nlm.nih.gov/biosample/SAMEA110175888/	https://www.ncbi.nlm.nih.gov/pmc/articles/PMC10101015/	yes	-
GCA_944739295.1	Yes	PRJEB53744		ERS12274639	SAMEA110175825			S_coagulans	S. coagulans	d__Bacteria;p__Bacillota;c__Bacilli;o__Staphylococcales;f__Staphylococcaceae;g__Staphylococcus;s__Staphylococcus coagulans	GenBank	Molecular Characterization and Clinical Relevance of Taxonomic Reassignment of Staphylococcus schleiferi Subspecies into Two Separate Species, Staphylococcus schleiferi and Staphylococcus coagulans	Soe Yu Naing	Netherlands	Netherlands	Canine	Ear	2016	Ear	otitis externa - isolate 21S00176-1	https://www.ncbi.nlm.nih.gov/biosample/SAMEA110175825/	https://www.ncbi.nlm.nih.gov/pmc/articles/PMC10101015/	yes	-
GCA_944739315.1	Yes	PRJEB53744		ERS12274576	SAMEA110175762			S_coagulans	S. coagulans	d__Bacteria;p__Bacillota;c__Bacilli;o__Staphylococcales;f__Staphylococcaceae;g__Staphylococcus;s__Staphylococcus coagulans	GenBank	Molecular Characterization and Clinical Relevance of Taxonomic Reassignment of Staphylococcus schleiferi Subspecies into Two Separate Species, Staphylococcus schleiferi and Staphylococcus coagulans	Soe Yu Naing	Netherlands	Netherlands	Canine	Ear	2016	Ear	otitis externa - isolate 21S00070-1	https://www.ncbi.nlm.nih.gov/biosample/SAMEA110175762/	https://www.ncbi.nlm.nih.gov/pmc/articles/PMC10101015/	yes	-
GCA_944739325.1	Yes	PRJEB53744		ERS12274577	SAMEA110175763			S_coagulans	S. coagulans	d__Bacteria;p__Bacillota;c__Bacilli;o__Staphylococcales;f__Staphylococcaceae;g__Staphylococcus;s__Staphylococcus coagulans	GenBank	Molecular Characterization and Clinical Relevance of Taxonomic Reassignment of Staphylococcus schleiferi Subspecies into Two Separate Species, Staphylococcus schleiferi and Staphylococcus coagulans	Soe Yu Naing	Netherlands	Netherlands	Canine	Ear	2016	Ear	otitis externa - isolate 21S00071-1	https://www.ncbi.nlm.nih.gov/biosample/SAMEA110175763/	https://www.ncbi.nlm.nih.gov/pmc/articles/PMC10101015/	yes	-
GCA_944739335.1	Yes	PRJEB53744		ERS12274569	SAMEA110175755			S_coagulans	S. coagulans	d__Bacteria;p__Bacillota;c__Bacilli;o__Staphylococcales;f__Staphylococcaceae;g__Staphylococcus;s__Staphylococcus coagulans	GenBank	Molecular Characterization and Clinical Relevance of Taxonomic Reassignment of Staphylococcus schleiferi Subspecies into Two Separate Species, Staphylococcus schleiferi and Staphylococcus coagulans	Soe Yu Naing	Netherlands	Netherlands	Canine	Ear	2014	Ear	otitis externa - isolate 214082502402-1	https://www.ncbi.nlm.nih.gov/biosample/?term=SAMEA110175755	https://www.ncbi.nlm.nih.gov/pmc/articles/PMC10101015/	yes	-
GCA_944739375.1	Yes	PRJEB53744		ERS12274699	SAMEA110175885			S_coagulans	S. coagulans	d__Bacteria;p__Bacillota;c__Bacilli;o__Staphylococcales;f__Staphylococcaceae;g__Staphylococcus;s__Staphylococcus coagulans	GenBank	Molecular Characterization and Clinical Relevance of Taxonomic Reassignment of Staphylococcus schleiferi Subspecies into Two Separate Species, Staphylococcus schleiferi and Staphylococcus coagulans	Soe Yu Naing	Netherlands	Netherlands	Canine	Skin/Hair	2018	Skin	pyoderma - isolate 21S00612-1	https://www.ncbi.nlm.nih.gov/biosample/SAMEA110175885/	https://www.ncbi.nlm.nih.gov/pmc/articles/PMC10101015/	yes	-
GCA_944739385.1	Yes	PRJEB53744		ERS12274696	SAMEA110175882			S_coagulans	S. coagulans	d__Bacteria;p__Bacillota;c__Bacilli;o__Staphylococcales;f__Staphylococcaceae;g__Staphylococcus;s__Staphylococcus coagulans	GenBank	Molecular Characterization and Clinical Relevance of Taxonomic Reassignment of Staphylococcus schleiferi Subspecies into Two Separate Species, Staphylococcus schleiferi and Staphylococcus coagulans	Soe Yu Naing	Netherlands	Netherlands	Canine	Ear	2018	Ear	otitis externa - isolate 21S00609-1	https://www.ncbi.nlm.nih.gov/biosample/SAMEA110175882/	https://www.ncbi.nlm.nih.gov/pmc/articles/PMC10101015/	yes	-
GCA_944739415.1	Yes	PRJEB53744		ERS12274637	SAMEA110175823			S_coagulans	S. coagulans	d__Bacteria;p__Bacillota;c__Bacilli;o__Staphylococcales;f__Staphylococcaceae;g__Staphylococcus;s__Staphylococcus coagulans	GenBank	Molecular Characterization and Clinical Relevance of Taxonomic Reassignment of Staphylococcus schleiferi Subspecies into Two Separate Species, Staphylococcus schleiferi and Staphylococcus coagulans	Soe Yu Naing	Netherlands	Netherlands	Canine	Ear	2020	Ear	otitis externa - isolate 21S00149-1	https://www.ncbi.nlm.nih.gov/biosample/SAMEA110175823/	https://www.ncbi.nlm.nih.gov/pmc/articles/PMC10101015/	yes	-
GCA_944739425.1	Yes	PRJEB53744		ERS12274600	SAMEA110175786			S_coagulans	S. coagulans	d__Bacteria;p__Bacillota;c__Bacilli;o__Staphylococcales;f__Staphylococcaceae;g__Staphylococcus;s__Staphylococcus coagulans	GenBank	Molecular Characterization and Clinical Relevance of Taxonomic Reassignment of Staphylococcus schleiferi Subspecies into Two Separate Species, Staphylococcus schleiferi and Staphylococcus coagulans	Soe Yu Naing	Netherlands	Netherlands	Canine	Ear	2018	Ear	otitis externa - isolate 21S00095-1	https://www.ncbi.nlm.nih.gov/biosample/SAMEA110175786/	https://www.ncbi.nlm.nih.gov/pmc/articles/PMC10101015/	yes	-
GCA_944739445.1	Yes	PRJEB53744		ERS12274635	SAMEA110175821			S_coagulans	S. coagulans	d__Bacteria;p__Bacillota;c__Bacilli;o__Staphylococcales;f__Staphylococcaceae;g__Staphylococcus;s__Staphylococcus coagulans	GenBank	Molecular Characterization and Clinical Relevance of Taxonomic Reassignment of Staphylococcus schleiferi Subspecies into Two Separate Species, Staphylococcus schleiferi and Staphylococcus coagulans	Soe Yu Naing	Netherlands	Netherlands	Canine	Ear	2020	Ear	otitis externa - isolate 21S00147-1	https://www.ncbi.nlm.nih.gov/biosample/SAMEA110175821/	https://www.ncbi.nlm.nih.gov/pmc/articles/PMC10101015/	yes	-
GCA_944739465.1	Yes	PRJEB53744		ERS12274586	SAMEA110175772			S_coagulans	S. coagulans	d__Bacteria;p__Bacillota;c__Bacilli;o__Staphylococcales;f__Staphylococcaceae;g__Staphylococcus;s__Staphylococcus coagulans	GenBank	Molecular Characterization and Clinical Relevance of Taxonomic Reassignment of Staphylococcus schleiferi Subspecies into Two Separate Species, Staphylococcus schleiferi and Staphylococcus coagulans	Soe Yu Naing	Netherlands	Netherlands	Canine	Ear	2017	Ear	otitis externa - isolate 21S00080-1	https://www.ncbi.nlm.nih.gov/biosample/SAMEA110175772/	https://www.ncbi.nlm.nih.gov/pmc/articles/PMC10101015/	yes	-
GCA_944739475.1	Yes	PRJEB53744		ERS12274602	SAMEA110175788			S_coagulans	S. coagulans	d__Bacteria;p__Bacillota;c__Bacilli;o__Staphylococcales;f__Staphylococcaceae;g__Staphylococcus;s__Staphylococcus coagulans	GenBank	Molecular Characterization and Clinical Relevance of Taxonomic Reassignment of Staphylococcus schleiferi Subspecies into Two Separate Species, Staphylococcus schleiferi and Staphylococcus coagulans	Soe Yu Naing	Netherlands	Netherlands	Canine	Ear	2018	Ear	otitis externa - isolate 21S00097-1	https://www.ncbi.nlm.nih.gov/biosample/SAMEA110175788/	https://www.ncbi.nlm.nih.gov/pmc/articles/PMC10101015/	yes	-
GCA_944739525.1	Yes	PRJEB53744		ERS12288158	SAMEA110190478			S_coagulans	S. coagulans	d__Bacteria;p__Bacillota;c__Bacilli;o__Staphylococcales;f__Staphylococcaceae;g__Staphylococcus;s__Staphylococcus coagulans	GenBank	Molecular Characterization and Clinical Relevance of Taxonomic Reassignment of Staphylococcus schleiferi Subspecies into Two Separate Species, Staphylococcus schleiferi and Staphylococcus coagulans	Soe Yu Naing	Netherlands	Netherlands	Canine	Ear	2017	Ear	otitis externa - isolate 21S00183-1	https://www.ncbi.nlm.nih.gov/biosample/SAMEA110190478/	https://www.ncbi.nlm.nih.gov/pmc/articles/PMC10101015/	yes	-
GCA_944739535.1	Yes	PRJEB53744		ERS12274608	SAMEA110175794			S_coagulans	S. coagulans	d__Bacteria;p__Bacillota;c__Bacilli;o__Staphylococcales;f__Staphylococcaceae;g__Staphylococcus;s__Staphylococcus coagulans	GenBank	Molecular Characterization and Clinical Relevance of Taxonomic Reassignment of Staphylococcus schleiferi Subspecies into Two Separate Species, Staphylococcus schleiferi and Staphylococcus coagulans	Soe Yu Naing	Netherlands	Netherlands	Canine	Ear	2019	Ear	otitis externa - isolate 21S00103-1	https://www.ncbi.nlm.nih.gov/biosample/SAMEA110175794/	https://www.ncbi.nlm.nih.gov/pmc/articles/PMC10101015/	yes	-
GCA_944739545.1	Yes	PRJEB53744		ERS12274609	SAMEA110175795			S_coagulans	S. coagulans	d__Bacteria;p__Bacillota;c__Bacilli;o__Staphylococcales;f__Staphylococcaceae;g__Staphylococcus;s__Staphylococcus coagulans	GenBank	Molecular Characterization and Clinical Relevance of Taxonomic Reassignment of Staphylococcus schleiferi Subspecies into Two Separate Species, Staphylococcus schleiferi and Staphylococcus coagulans	Soe Yu Naing	Netherlands	Netherlands	Canine	Ear	2019	Ear	otitis externa - isolate 21S00104-1	https://www.ncbi.nlm.nih.gov/biosample/SAMEA110175795/	https://www.ncbi.nlm.nih.gov/pmc/articles/PMC10101015/	yes	-
GCA_944739565.1	Yes	PRJEB53744		ERS12274597	SAMEA110175783			S_coagulans	S. coagulans	d__Bacteria;p__Bacillota;c__Bacilli;o__Staphylococcales;f__Staphylococcaceae;g__Staphylococcus;s__Staphylococcus coagulans	GenBank	Molecular Characterization and Clinical Relevance of Taxonomic Reassignment of Staphylococcus schleiferi Subspecies into Two Separate Species, Staphylococcus schleiferi and Staphylococcus coagulans	Soe Yu Naing	Netherlands	Netherlands	Canine	Ear	2018	Ear	otitis externa - islate 21S00092-1	https://www.ncbi.nlm.nih.gov/biosample/SAMEA110175783/	https://www.ncbi.nlm.nih.gov/pmc/articles/PMC10101015/	yes	-
GCA_944739575.1	Yes	PRJEB53744		ERS12274596	SAMEA110175782			S_coagulans	S. coagulans	d__Bacteria;p__Bacillota;c__Bacilli;o__Staphylococcales;f__Staphylococcaceae;g__Staphylococcus;s__Staphylococcus coagulans	GenBank	Molecular Characterization and Clinical Relevance of Taxonomic Reassignment of Staphylococcus schleiferi Subspecies into Two Separate Species, Staphylococcus schleiferi and Staphylococcus coagulans	Soe Yu Naing	Netherlands	Netherlands	Canine	Ear	2018	Ear	otitis externa - isolate 21S00091-1	https://www.ncbi.nlm.nih.gov/biosample/SAMEA110175782/	https://www.ncbi.nlm.nih.gov/pmc/articles/PMC10101015/	yes	-
GCA_944739585.1	Yes	PRJEB53744		ERS12288157	SAMEA110190477			S_coagulans	S. coagulans	d__Bacteria;p__Bacillota;c__Bacilli;o__Staphylococcales;f__Staphylococcaceae;g__Staphylococcus;s__Staphylococcus coagulans	GenBank	Molecular Characterization and Clinical Relevance of Taxonomic Reassignment of Staphylococcus schleiferi Subspecies into Two Separate Species, Staphylococcus schleiferi and Staphylococcus coagulans	Soe Yu Naing	Netherlands	Netherlands	Canine	Ear	2017	Ear	otitis externa - isolate 21S00182-1	https://www.ncbi.nlm.nih.gov/biosample/SAMEA110190477/	https://www.ncbi.nlm.nih.gov/pmc/articles/PMC10101015/	yes	-
GCA_944739595.1	Yes	PRJEB53744		ERS12274654	SAMEA110175840			S_coagulans	S. coagulans	d__Bacteria;p__Bacillota;c__Bacilli;o__Staphylococcales;f__Staphylococcaceae;g__Staphylococcus;s__Staphylococcus coagulans	GenBank	Molecular Characterization and Clinical Relevance of Taxonomic Reassignment of Staphylococcus schleiferi Subspecies into Two Separate Species, Staphylococcus schleiferi and Staphylococcus coagulans	Soe Yu Naing	Netherlands	Netherlands	Canine	Ear	2018	Ear	otitis externa - isolate 21S00191-1	https://www.ncbi.nlm.nih.gov/biosample/SAMEA110175840/	https://www.ncbi.nlm.nih.gov/pmc/articles/PMC10101015/	yes	-
GCA_944739625.1	Yes	PRJEB53744		ERS12274605	SAMEA110175791			S_coagulans	S. coagulans	d__Bacteria;p__Bacillota;c__Bacilli;o__Staphylococcales;f__Staphylococcaceae;g__Staphylococcus;s__Staphylococcus coagulans	GenBank	Molecular Characterization and Clinical Relevance of Taxonomic Reassignment of Staphylococcus schleiferi Subspecies into Two Separate Species, Staphylococcus schleiferi and Staphylococcus coagulans	Soe Yu Naing	Netherlands	Netherlands	Canine	Ear	2019	Ear	otitis externa - isolate 21S00100-1	https://www.ncbi.nlm.nih.gov/biosample/SAMEA110175791/	https://www.ncbi.nlm.nih.gov/pmc/articles/PMC10101015/	yes	-
GCA_944739655.1	Yes	PRJEB53744		ERS12274606	SAMEA110175792			S_coagulans	S. coagulans	d__Bacteria;p__Bacillota;c__Bacilli;o__Staphylococcales;f__Staphylococcaceae;g__Staphylococcus;s__Staphylococcus coagulans	GenBank	Molecular Characterization and Clinical Relevance of Taxonomic Reassignment of Staphylococcus schleiferi Subspecies into Two Separate Species, Staphylococcus schleiferi and Staphylococcus coagulans	Soe Yu Naing	Netherlands	Netherlands	Canine	Ear	2019	Ear	otitis externa - isolate 21S00101-1	https://www.ncbi.nlm.nih.gov/biosample/SAMEA110175792/	https://www.ncbi.nlm.nih.gov/pmc/articles/PMC10101015/	yes	-
GCA_944739705.1	Yes	PRJEB53744		ERS12274675	SAMEA110175861			S_coagulans	S. coagulans	d__Bacteria;p__Bacillota;c__Bacilli;o__Staphylococcales;f__Staphylococcaceae;g__Staphylococcus;s__Staphylococcus coagulans	GenBank	Molecular Characterization and Clinical Relevance of Taxonomic Reassignment of Staphylococcus schleiferi Subspecies into Two Separate Species, Staphylococcus schleiferi and Staphylococcus coagulans	Soe Yu Naing	Netherlands	Netherlands	Canine	Ear	2016	Ear	otitis externa - isolate 21S00586-1	https://www.ncbi.nlm.nih.gov/biosample/SAMEA110175861/	https://www.ncbi.nlm.nih.gov/pmc/articles/PMC10101015/	yes	-
GCA_944739715.1	Yes	PRJEB53744		ERS12274652	SAMEA110175838			S_coagulans	S. coagulans	d__Bacteria;p__Bacillota;c__Bacilli;o__Staphylococcales;f__Staphylococcaceae;g__Staphylococcus;s__Staphylococcus coagulans	GenBank	Molecular Characterization and Clinical Relevance of Taxonomic Reassignment of Staphylococcus schleiferi Subspecies into Two Separate Species, Staphylococcus schleiferi and Staphylococcus coagulans	Soe Yu Naing	Netherlands	Netherlands	Canine	Ear	2018	Ear	otitis externa - isolate 21S00189-1	https://www.ncbi.nlm.nih.gov/biosample/SAMEA110175838/	https://www.ncbi.nlm.nih.gov/pmc/articles/PMC10101015/	yes	-
GCA_944739725.1	Yes	PRJEB53744		ERS12274651	SAMEA110175837			S_coagulans	S. coagulans	d__Bacteria;p__Bacillota;c__Bacilli;o__Staphylococcales;f__Staphylococcaceae;g__Staphylococcus;s__Staphylococcus coagulans	GenBank	Molecular Characterization and Clinical Relevance of Taxonomic Reassignment of Staphylococcus schleiferi Subspecies into Two Separate Species, Staphylococcus schleiferi and Staphylococcus coagulans	Soe Yu Naing	Netherlands	Netherlands	Canine	Ear	2017	Ear	otitis externa - isolate 21S00188-1	https://www.ncbi.nlm.nih.gov/biosample/SAMEA110175837/	https://www.ncbi.nlm.nih.gov/pmc/articles/PMC10101015/	yes	-
GCA_944739735.1	Yes	PRJEB53744		ERS12274678	SAMEA110175864			S_coagulans	S. coagulans	d__Bacteria;p__Bacillota;c__Bacilli;o__Staphylococcales;f__Staphylococcaceae;g__Staphylococcus;s__Staphylococcus coagulans	GenBank	Molecular Characterization and Clinical Relevance of Taxonomic Reassignment of Staphylococcus schleiferi Subspecies into Two Separate Species, Staphylococcus schleiferi and Staphylococcus coagulans	Soe Yu Naing	Netherlands	Netherlands	Canine	Ear	2016	Ear	otitis externa - isolate 21S00589-1	https://www.ncbi.nlm.nih.gov/biosample/SAMEA110175864/	https://www.ncbi.nlm.nih.gov/pmc/articles/PMC10101015/	yes	-
GCA_944739745.1	Yes	PRJEB53744		ERS12274650	SAMEA110175836			S_coagulans	S. coagulans	d__Bacteria;p__Bacillota;c__Bacilli;o__Staphylococcales;f__Staphylococcaceae;g__Staphylococcus;s__Staphylococcus coagulans	GenBank	Molecular Characterization and Clinical Relevance of Taxonomic Reassignment of Staphylococcus schleiferi Subspecies into Two Separate Species, Staphylococcus schleiferi and Staphylococcus coagulans	Soe Yu Naing	Netherlands	Netherlands	Canine	Ear	2017	Ear	otitis externa - isolate 21S00187-1	https://www.ncbi.nlm.nih.gov/biosample/SAMEA110175836/	https://www.ncbi.nlm.nih.gov/pmc/articles/PMC10101015/	yes	-
GCA_944739755.1	Yes	PRJEB53744		ERS12274681	SAMEA110175867			S_coagulans	S. coagulans	d__Bacteria;p__Bacillota;c__Bacilli;o__Staphylococcales;f__Staphylococcaceae;g__Staphylococcus;s__Staphylococcus coagulans	GenBank	Molecular Characterization and Clinical Relevance of Taxonomic Reassignment of Staphylococcus schleiferi Subspecies into Two Separate Species, Staphylococcus schleiferi and Staphylococcus coagulans	Soe Yu Naing	Netherlands	Netherlands	Canine	Ear	2016	Ear	otitis externa - isolate 21S00592-1	https://www.ncbi.nlm.nih.gov/biosample/SAMEA110175867/	https://www.ncbi.nlm.nih.gov/pmc/articles/PMC10101015/	yes	-
GCA_944739765.1	Yes	PRJEB53744		ERS12274692	SAMEA110175878			S_coagulans	S. coagulans	d__Bacteria;p__Bacillota;c__Bacilli;o__Staphylococcales;f__Staphylococcaceae;g__Staphylococcus;s__Staphylococcus coagulans	GenBank	Molecular Characterization and Clinical Relevance of Taxonomic Reassignment of Staphylococcus schleiferi Subspecies into Two Separate Species, Staphylococcus schleiferi and Staphylococcus coagulans	Soe Yu Naing	Netherlands	Netherlands	Canine	Ear	2017	Ear	otitis externa - isolate 21S00604-1	https://www.ncbi.nlm.nih.gov/biosample/SAMEA110175878/	https://www.ncbi.nlm.nih.gov/pmc/articles/PMC10101015/	yes	-
GCA_944739775.1	Yes	PRJEB53744		ERS12274658	SAMEA110175844			S_coagulans	S. coagulans	d__Bacteria;p__Bacillota;c__Bacilli;o__Staphylococcales;f__Staphylococcaceae;g__Staphylococcus;s__Staphylococcus coagulans	GenBank	Molecular Characterization and Clinical Relevance of Taxonomic Reassignment of Staphylococcus schleiferi Subspecies into Two Separate Species, Staphylococcus schleiferi and Staphylococcus coagulans	Soe Yu Naing	Netherlands	Netherlands	Canine	Ear	2018	Ear	otitis externa - isolate 21S00196-1	https://www.ncbi.nlm.nih.gov/biosample/SAMEA110175844/	https://www.ncbi.nlm.nih.gov/pmc/articles/PMC10101015/	yes	-
GCA_944739825.1	Yes	PRJEB53744		ERS12274680	SAMEA110175866			S_coagulans	S. coagulans	d__Bacteria;p__Bacillota;c__Bacilli;o__Staphylococcales;f__Staphylococcaceae;g__Staphylococcus;s__Staphylococcus coagulans	GenBank	Molecular Characterization and Clinical Relevance of Taxonomic Reassignment of Staphylococcus schleiferi Subspecies into Two Separate Species, Staphylococcus schleiferi and Staphylococcus coagulans	Soe Yu Naing	Netherlands	Netherlands	Canine	Ear	2016	Ear	otitis externa - isolate 21S00591-1	https://www.ncbi.nlm.nih.gov/biosample/SAMEA110175866/	https://www.ncbi.nlm.nih.gov/pmc/articles/PMC10101015/	yes	-
GCA_944739845.1	Yes	PRJEB53744		ERS12274677	SAMEA110175863			S_coagulans	S. coagulans	d__Bacteria;p__Bacillota;c__Bacilli;o__Staphylococcales;f__Staphylococcaceae;g__Staphylococcus;s__Staphylococcus coagulans	GenBank	Molecular Characterization and Clinical Relevance of Taxonomic Reassignment of Staphylococcus schleiferi Subspecies into Two Separate Species, Staphylococcus schleiferi and Staphylococcus coagulans	Soe Yu Naing	Netherlands	Netherlands	Canine	Ear	2016	Ear	otitis externa - isolate 21S00588-1	https://www.ncbi.nlm.nih.gov/biosample/SAMEA110175863/	https://www.ncbi.nlm.nih.gov/pmc/articles/PMC10101015/	yes	-
GCA_944739905.1	Yes	PRJEB53744		ERS12274617	SAMEA110175803			S_coagulans	S. coagulans	d__Bacteria;p__Bacillota;c__Bacilli;o__Staphylococcales;f__Staphylococcaceae;g__Staphylococcus;s__Staphylococcus coagulans	GenBank	Molecular Characterization and Clinical Relevance of Taxonomic Reassignment of Staphylococcus schleiferi Subspecies into Two Separate Species, Staphylococcus schleiferi and Staphylococcus coagulans	Soe Yu Naing	Netherlands	Netherlands	Canine	Ear	2020	Ear	otitis externa - isolate 21S00112-1	https://www.ncbi.nlm.nih.gov/biosample/SAMEA110175803/	https://www.ncbi.nlm.nih.gov/pmc/articles/PMC10101015/	yes	-
GCA_944739915.1	Yes	PRJEB53744		ERS12274684	SAMEA110175870			S_coagulans	S. coagulans	d__Bacteria;p__Bacillota;c__Bacilli;o__Staphylococcales;f__Staphylococcaceae;g__Staphylococcus;s__Staphylococcus coagulans	GenBank	Molecular Characterization and Clinical Relevance of Taxonomic Reassignment of Staphylococcus schleiferi Subspecies into Two Separate Species, Staphylococcus schleiferi and Staphylococcus coagulans	Soe Yu Naing	Netherlands	Netherlands	Canine	Ear	2017	Ear	otitis externa - isolate 21S00596-1	https://www.ncbi.nlm.nih.gov/biosample/SAMEA110175870/	https://www.ncbi.nlm.nih.gov/pmc/articles/PMC10101015/	yes	-
GCA_944739965.1	Yes	PRJEB53744		ERS12274660	SAMEA110175846			S_coagulans	S. coagulans	d__Bacteria;p__Bacillota;c__Bacilli;o__Staphylococcales;f__Staphylococcaceae;g__Staphylococcus;s__Staphylococcus coagulans	GenBank	Molecular Characterization and Clinical Relevance of Taxonomic Reassignment of Staphylococcus schleiferi Subspecies into Two Separate Species, Staphylococcus schleiferi and Staphylococcus coagulans	Soe Yu Naing	Netherlands	Netherlands	Canine	Ear	2019	Ear	otitis externa - isolate 21S00198-1	https://www.ncbi.nlm.nih.gov/biosample/SAMEA110175846/	https://www.ncbi.nlm.nih.gov/pmc/articles/PMC10101015/	yes	-
GCA_944739995.1	Yes	PRJEB53744		ERS12288159	SAMEA110190479			S_coagulans	S. coagulans	d__Bacteria;p__Bacillota;c__Bacilli;o__Staphylococcales;f__Staphylococcaceae;g__Staphylococcus;s__Staphylococcus coagulans	GenBank	Molecular Characterization and Clinical Relevance of Taxonomic Reassignment of Staphylococcus schleiferi Subspecies into Two Separate Species, Staphylococcus schleiferi and Staphylococcus coagulans	Soe Yu Naing	Netherlands	Netherlands	Canine	Ear	2017	Ear	otitis externa - isolate 21S00184-1	https://www.ncbi.nlm.nih.gov/biosample/SAMEA110190479/	https://www.ncbi.nlm.nih.gov/pmc/articles/PMC10101015/	yes	-
GCA_944740055.1	Yes	PRJEB53744		ERS12274698	SAMEA110175884			S_coagulans	S. coagulans	d__Bacteria;p__Bacillota;c__Bacilli;o__Staphylococcales;f__Staphylococcaceae;g__Staphylococcus;s__Staphylococcus coagulans	GenBank	Molecular Characterization and Clinical Relevance of Taxonomic Reassignment of Staphylococcus schleiferi Subspecies into Two Separate Species, Staphylococcus schleiferi and Staphylococcus coagulans	Soe Yu Naing	Netherlands	Netherlands	Canine	Ear	2018	Ear	otitis externa - isolate 21S00611-1	https://www.ncbi.nlm.nih.gov/biosample/SAMEA110175884/	https://www.ncbi.nlm.nih.gov/pmc/articles/PMC10101015/	yes	-
GCA_944740095.1	Yes	PRJEB53744		ERS12274682	SAMEA110175868			S_coagulans	S. coagulans	d__Bacteria;p__Bacillota;c__Bacilli;o__Staphylococcales;f__Staphylococcaceae;g__Staphylococcus;s__Staphylococcus coagulans	GenBank	Molecular Characterization and Clinical Relevance of Taxonomic Reassignment of Staphylococcus schleiferi Subspecies into Two Separate Species, Staphylococcus schleiferi and Staphylococcus coagulans	Soe Yu Naing	Netherlands	Netherlands	Canine	Ear	2016	Ear	otitis externa - isolate 21S00593-1	https://www.ncbi.nlm.nih.gov/biosample/SAMEA110175868/	https://www.ncbi.nlm.nih.gov/pmc/articles/PMC10101015/	yes	-
GCA_944740115.1	Yes	PRJEB53744		ERS12274613	SAMEA110175799			S_coagulans	S. coagulans	d__Bacteria;p__Bacillota;c__Bacilli;o__Staphylococcales;f__Staphylococcaceae;g__Staphylococcus;s__Staphylococcus coagulans	GenBank	Molecular Characterization and Clinical Relevance of Taxonomic Reassignment of Staphylococcus schleiferi Subspecies into Two Separate Species, Staphylococcus schleiferi and Staphylococcus coagulans	Soe Yu Naing	Netherlands	Netherlands	Canine	Ear	2020	Ear	otitis externa - isolate 21S00108-1	https://www.ncbi.nlm.nih.gov/biosample/SAMEA110175799/	https://www.ncbi.nlm.nih.gov/pmc/articles/PMC10101015/	yes	-
GCA_944740165.1	Yes	PRJEB53744		ERS12274669	SAMEA110175855			S_coagulans	S. coagulans	d__Bacteria;p__Bacillota;c__Bacilli;o__Staphylococcales;f__Staphylococcaceae;g__Staphylococcus;s__Staphylococcus coagulans	GenBank	Molecular Characterization and Clinical Relevance of Taxonomic Reassignment of Staphylococcus schleiferi Subspecies into Two Separate Species, Staphylococcus schleiferi and Staphylococcus coagulans	Soe Yu Naing	Netherlands	Netherlands	Canine	Ear	2020	Ear	otitis externa - isolate 21S00207-1	https://www.ncbi.nlm.nih.gov/biosample/SAMEA110175855/	https://www.ncbi.nlm.nih.gov/pmc/articles/PMC10101015/	yes	-
GCA_944740195.1	Yes	PRJEB53744		ERS12274657	SAMEA110175843			S_coagulans	S. coagulans	d__Bacteria;p__Bacillota;c__Bacilli;o__Staphylococcales;f__Staphylococcaceae;g__Staphylococcus;s__Staphylococcus coagulans	GenBank	Molecular Characterization and Clinical Relevance of Taxonomic Reassignment of Staphylococcus schleiferi Subspecies into Two Separate Species, Staphylococcus schleiferi and Staphylococcus coagulans	Soe Yu Naing	Netherlands	Netherlands	Canine	Ear	2018	Ear	otitis externa - isolate 21S00195-1	https://www.ncbi.nlm.nih.gov/biosample/SAMEA110175843/	https://www.ncbi.nlm.nih.gov/pmc/articles/PMC10101015/	yes	-
GCA_944740245.1	Yes	PRJEB53744		ERS12274676	SAMEA110175862			S_coagulans	S. coagulans	d__Bacteria;p__Bacillota;c__Bacilli;o__Staphylococcales;f__Staphylococcaceae;g__Staphylococcus;s__Staphylococcus coagulans	GenBank	Molecular Characterization and Clinical Relevance of Taxonomic Reassignment of Staphylococcus schleiferi Subspecies into Two Separate Species, Staphylococcus schleiferi and Staphylococcus coagulans	Soe Yu Naing	Netherlands	Netherlands	Canine	Ear	2016	Ear	otitis externa - isolate 21S00587-1	https://www.ncbi.nlm.nih.gov/biosample/SAMEA110175862/	https://www.ncbi.nlm.nih.gov/pmc/articles/PMC10101015/	yes	-
GCA_944740275.1	Yes	PRJEB53744		ERS12274632	SAMEA110175818			S_coagulans	S. coagulans	d__Bacteria;p__Bacillota;c__Bacilli;o__Staphylococcales;f__Staphylococcaceae;g__Staphylococcus;s__Staphylococcus coagulans	GenBank	Molecular Characterization and Clinical Relevance of Taxonomic Reassignment of Staphylococcus schleiferi Subspecies into Two Separate Species, Staphylococcus schleiferi and Staphylococcus coagulans	Soe Yu Naing	Netherlands	Netherlands	Canine	Skin/Hair	2019	Ear	otitis externa - isolate 21S00144-1	https://www.ncbi.nlm.nih.gov/biosample/SAMEA110175818/	https://www.ncbi.nlm.nih.gov/pmc/articles/PMC10101015/	yes	-
GCA_944740355.1	Yes	PRJEB53744		ERS12274653	SAMEA110175839			S_coagulans	S. coagulans	d__Bacteria;p__Bacillota;c__Bacilli;o__Staphylococcales;f__Staphylococcaceae;g__Staphylococcus;s__Staphylococcus coagulans	GenBank	Molecular Characterization and Clinical Relevance of Taxonomic Reassignment of Staphylococcus schleiferi Subspecies into Two Separate Species, Staphylococcus schleiferi and Staphylococcus coagulans	Soe Yu Naing	Netherlands	Netherlands	Canine	Ear	2018	Ear	otitis externa - isolate 21S00190-1	https://www.ncbi.nlm.nih.gov/biosample/SAMEA110175839/	https://www.ncbi.nlm.nih.gov/pmc/articles/PMC10101015/	yes	-
GCA_944740365.1	Yes	PRJEB53744		ERS12274667	SAMEA110175853			S_coagulans	S. coagulans	d__Bacteria;p__Bacillota;c__Bacilli;o__Staphylococcales;f__Staphylococcaceae;g__Staphylococcus;s__Staphylococcus coagulans	GenBank	Molecular Characterization and Clinical Relevance of Taxonomic Reassignment of Staphylococcus schleiferi Subspecies into Two Separate Species, Staphylococcus schleiferi and Staphylococcus coagulans	Soe Yu Naing	Netherlands	Netherlands	Canine	Skin/Hair	2020	Skin	pyoderma - isolate 21S00205-1	https://www.ncbi.nlm.nih.gov/biosample/SAMEA110175853/	https://www.ncbi.nlm.nih.gov/pmc/articles/PMC10101015/	yes	-
GCA_944740375.1	Yes	PRJEB53744		ERS12274659	SAMEA110175845			S_coagulans	S. coagulans	d__Bacteria;p__Bacillota;c__Bacilli;o__Staphylococcales;f__Staphylococcaceae;g__Staphylococcus;s__Staphylococcus coagulans	GenBank	Molecular Characterization and Clinical Relevance of Taxonomic Reassignment of Staphylococcus schleiferi Subspecies into Two Separate Species, Staphylococcus schleiferi and Staphylococcus coagulans	Soe Yu Naing	Netherlands	Netherlands	Canine	Ear	2019	Ear	otitis externa - isolate 21S00197-1	https://www.ncbi.nlm.nih.gov/biosample/SAMEA110175845/	https://www.ncbi.nlm.nih.gov/pmc/articles/PMC10101015/	yes	-
GCA_944740485.1	Yes	PRJEB53744		ERS12274649	SAMEA110175835			S_coagulans	S. coagulans	d__Bacteria;p__Bacillota;c__Bacilli;o__Staphylococcales;f__Staphylococcaceae;g__Staphylococcus;s__Staphylococcus coagulans	GenBank	Molecular Characterization and Clinical Relevance of Taxonomic Reassignment of Staphylococcus schleiferi Subspecies into Two Separate Species, Staphylococcus schleiferi and Staphylococcus coagulans	Soe Yu Naing	Netherlands	Netherlands	Canine	Ear	2017	Ear	otitis externa - isolate 21S00186-1	https://www.ncbi.nlm.nih.gov/biosample/SAMEA110175835/	https://www.ncbi.nlm.nih.gov/pmc/articles/PMC10101015/	yes	-
SRR18493467	Yes	PRJNA820295		SRR18493467	SAMN26992643		yes	Coagulase_negative	S. epidermidis	d__Bacteria;p__Bacillota;c__Bacilli;o__Staphylococcales;f__Staphylococcaceae;g__Staphylococcus;s__Staphylococcus epidermidis	GenBank	Clinical methicillin-resistant Staphylococcus pseudintermedius and S. epidermidis from infected dogs	Mari Roken	Norway	Norway	Canine	Infection site	2020	Skin	Host disease: pyotraumatic dermatitis; MRSE ST640	https://www.ncbi.nlm.nih.gov/biosample/26992643	https://www.ncbi.nlm.nih.gov/pmc/articles/PMC9137922/		sepidermidis	640														28	3	13	5	8	9	11
SRR19635837	Yes	PRJNA848756	SRS13383385	SRR19635837	SAMN29010983		yes	S_pseudintermedius	S. pseudintermedius	d__Bacteria;p__Bacillota;c__Bacilli;o__Staphylococcales;f__Staphylococcaceae;g__Staphylococcus;s__Staphylococcus pseudintermedius	GenBank	Staphylococcus pseudintermedius from dogs in Argentina	Mariela E. Srednik	Argentina	Argentina	Canine	Pyoderma	2016	Skin	Host disease: pyoderma	https://www.ncbi.nlm.nih.gov/biosample/29010983	https://bmcresnotes.biomedcentral.com/articles/10.1186/s13104-023-06285-3		spseudintermedius	339	5	9	2	1	5	1	2
SRR19635849	Yes	PRJNA848756	SRS13383373	SRR19635849	SAMN29010972		yes	S_pseudintermedius	S. pseudintermedius	d__Bacteria;p__Bacillota;c__Bacilli;o__Staphylococcales;f__Staphylococcaceae;g__Staphylococcus;s__Staphylococcus pseudintermedius	GenBank	Staphylococcus pseudintermedius from dogs in Argentina	Mariela E. Srednik	Argentina	Argentina	Canine	Pyoderma	2016	Skin	Host disease: pyoderma				spseudintermedius	2239	4	8	2	4	7	10	1
	No	PRJNA551923			SAMN12168600	yes			S. haemolyticus		Genbank		Jung-Hun, Kang	Seoul. Korea	Korea	Canine	Clinical	2018	Skin	Pyoderma; S. haemolyticus strain 18D27-3	https://www.ncbi.nlm.nih.gov/biosample/12168600	Not sure if this can be used as it say 'No public data is linked to this project'.
	No				DQ196433.1	yes			S. epidermidis		GenBank	Molecular typing of methicillin-resistant staphylococci isolated from cats and dogs	Seidu Malik	South Australia, Australia	Australia	Canine	Infected wound	2006	Skin	Infected wound; MRSE ST60 SCCmec IV; Not sure if you can use this one but have added in just in case	https://www.ncbi.nlm.nih.gov/nuccore/DQ196433	https://academic.oup.com/jac/article/58/2/428/722533?login=true
	No					yes			MRSH		pubmlst		Nathita Phumthanakorn	Thailand	Thailand	Canine	Skin wound	2021	Skin	wound - hospital acquired - ST146	https://pubmlst.org/bigsdb?page=info&db=pubmlst_shaemolyticus_isolates&id=197	ID - 197; isolate A841
	No					yes			MRSH		pubmlst		Igor Loncaric	Serbia	Serbia	Canine	Ear swab	2021	Ear	ear swab - otitis - ST93	https://pubmlst.org/bigsdb?page=info&db=pubmlst_shaemolyticus_isolates&id=131	ID - 131; isolate MRS11
	No					yes			MRSH		pubmlst		Igor Loncaric	Serbia	Serbia	Canine	Ear swab	2021	Ear	ear swab - otitis - ST94	https://pubmlst.org/bigsdb?page=info&db=pubmlst_shaemolyticus_isolates&id=132	ID - 132; isolate MRS16
	No					yes			MRSH		pubmlst		Igor Loncaric	Vienna, Austria	Austria	Canine	Skin	2016	Skin	pyoderma - ST137	https://pubmlst.org/bigsdb?page=info&db=pubmlst_shaemolyticus_isolates&id=187	ID - 187; isolate 3213_16
