# Supplementary material for: Molecular Epidemiological Characteristics of Staphylococcus pseudintermedius, Staphylococcus coagulans, and Coagulase-Negative Staphylococci Cultured from Clinical Canine Skin and Ear Samples in Queensland
Source: Antibiotics (Basel). 2025 Jan 13;14(1):80. doi: 10.3390/antibiotics14010080 (PMC11761246; doi:10.3390/antibiotics14010080)
Supplement: Supplementary file 1 [file antibiotics-14-00080-s001.zip › Table S10_S11_Staphylococcus pseudintermedius_cgmlst_distances.xlsx]

## Sheet: Table S10_s_pseud_isolates
Genome_ID	Canine_1	Canine_2	Canine_3	Canine_4	Canine_5	Canine_6	Canine_7	Canine_8	Canine_9	Canine_10	Canine_11	Canine_12	Canine_13	Canine_15	Canine_17	Canine_18	Canine_24	Canine_25	Canine_30	Canine_32	Canine_33	Canine_35	Canine_36	Canine_38	Canine_43	Canine_44	Canine_45	Canine_46	Canine_48	Canine_49	Canine_50
Canine_1	0	28	1391	1376	1427	1388	1416	1412	1377	1414	1390	1392	1393	1384	1411	1351	1383	1390	1392	1390	1390	1411	1393	1395	1381	1358	799	1395	1392	1411	1404
Canine_2	28	0	1393	1374	1424	1390	1414	1410	1379	1413	1392	1394	1392	1386	1410	1352	1382	1392	1394	1392	1392	1410	1391	1393	1378	1359	797	1395	1389	1410	1405
Canine_3	1391	1393	0	1397	1404	44	1407	1407	252	1407	55	50	1101	399	1407	1160	1186	52	61	50	48	1406	1401	1266	1385	1335	802	1379	1401	1405	1402
Canine_4	1376	1374	1397	0	1411	1394	1374	1366	1378	1374	1394	1395	1465	1392	1374	1402	1396	1392	1398	1394	1393	1373	1383	1390	1333	1338	759	1212	1374	1372	1392
Canine_5	1427	1424	1404	1411	0	1402	1141	1123	1389	1180	1404	1402	1435	1388	1122	1389	1401	1401	1407	1403	1403	1117	1157	1446	1347	1310	823	1337	1429	1117	1426
Canine_6	1388	1390	44	1394	1402	0	1407	1407	245	1407	48	44	1101	390	1407	1158	1187	45	55	44	42	1406	1399	1265	1385	1338	803	1376	1400	1405	1397
Canine_7	1416	1414	1407	1374	1141	1407	0	308	1406	366	1408	1406	1431	1400	147	1375	1424	1406	1409	1407	1408	138	481	1412	1337	1303	789	1165	1408	138	1401
Canine_8	1412	1410	1407	1366	1123	1407	308	0	1399	472	1408	1407	1442	1405	225	1376	1421	1406	1409	1407	1408	226	561	1418	1318	1294	781	1141	1403	228	1400
Canine_9	1377	1379	252	1378	1389	245	1406	1399	0	1391	245	238	1128	496	1400	1168	1196	239	248	239	238	1402	1393	1286	1374	1322	794	1364	1394	1400	1389
Canine_10	1414	1413	1407	1374	1180	1407	366	472	1391	0	1408	1407	1424	1413	300	1377	1424	1407	1409	1407	1408	289	571	1409	1357	1327	797	1239	1415	289	1406
Canine_11	1390	1392	55	1394	1404	48	1408	1408	245	1408	0	30	1106	387	1408	1160	1186	32	41	30	28	1407	1401	1265	1383	1336	803	1380	1401	1406	1401
Canine_12	1392	1394	50	1395	1402	44	1406	1407	238	1407	30	0	1102	383	1406	1159	1188	26	36	24	22	1405	1399	1265	1382	1337	803	1377	1400	1404	1399
Canine_13	1393	1392	1101	1465	1435	1101	1431	1442	1128	1424	1106	1102	0	1178	1428	1241	1159	1101	1104	1102	1103	1427	1413	1257	1416	1417	840	1415	1438	1426	1455
Canine_15	1384	1386	399	1392	1388	390	1400	1405	496	1413	387	383	1178	0	1402	1183	1214	382	392	383	381	1400	1396	1309	1326	1321	804	1382	1394	1400	1398
Canine_17	1411	1410	1407	1374	1122	1407	147	225	1400	300	1408	1406	1428	1402	0	1374	1427	1406	1409	1407	1408	51	435	1414	1332	1299	792	1144	1408	52	1414
Canine_18	1351	1352	1160	1402	1389	1158	1375	1376	1168	1377	1160	1159	1241	1183	1374	0	1299	1160	1164	1160	1159	1376	1380	1277	1353	1314	806	1372	1394	1372	1395
Canine_24	1383	1382	1186	1396	1401	1187	1424	1421	1196	1424	1186	1188	1159	1214	1427	1299	0	1188	1189	1187	1188	1423	1418	1247	1369	1365	821	1398	1388	1423	1392
Canine_25	1390	1392	52	1392	1401	45	1406	1406	239	1407	32	26	1101	382	1406	1160	1188	0	38	26	14	1405	1399	1266	1382	1335	801	1376	1399	1404	1398
Canine_30	1392	1394	61	1398	1407	55	1409	1409	248	1409	41	36	1104	392	1409	1164	1189	38	0	30	33	1408	1402	1270	1388	1338	805	1385	1401	1407	1401
Canine_32	1390	1392	50	1394	1403	44	1407	1407	239	1407	30	24	1102	383	1407	1160	1187	26	30	0	22	1406	1400	1265	1383	1335	802	1379	1399	1405	1399
Canine_33	1390	1392	48	1393	1403	42	1408	1408	238	1408	28	22	1103	381	1408	1159	1188	14	33	22	0	1407	1401	1267	1382	1336	801	1377	1401	1406	1400
Canine_35	1411	1410	1406	1373	1117	1406	138	226	1402	289	1407	1405	1427	1400	51	1376	1423	1405	1408	1406	1407	0	421	1412	1330	1298	791	1140	1408	39	1412
Canine_36	1393	1391	1401	1383	1157	1399	481	561	1393	571	1401	1399	1413	1396	435	1380	1418	1399	1402	1400	1401	421	0	1398	1346	1288	792	1214	1403	428	1383
Canine_38	1395	1393	1266	1390	1446	1265	1412	1418	1286	1409	1265	1265	1257	1309	1414	1277	1247	1266	1270	1265	1267	1412	1398	0	1366	1361	828	1391	1407	1409	1423
Canine_43	1381	1378	1385	1333	1347	1385	1337	1318	1374	1357	1383	1382	1416	1326	1332	1353	1369	1382	1388	1383	1382	1330	1346	1366	0	1307	794	1228	1364	1329	1388
Canine_44	1358	1359	1335	1338	1310	1338	1303	1294	1322	1327	1336	1337	1417	1321	1299	1314	1365	1335	1338	1335	1336	1298	1288	1361	1307	0	763	1224	1366	1296	1354
Canine_45	799	797	802	759	823	803	789	781	794	797	803	803	840	804	792	806	821	801	805	802	801	791	792	828	794	763	0	746	790	790	819
Canine_46	1395	1395	1379	1212	1337	1376	1165	1141	1364	1239	1380	1377	1415	1382	1144	1372	1398	1376	1385	1379	1377	1140	1214	1391	1228	1224	746	0	1379	1139	1416
Canine_48	1392	1389	1401	1374	1429	1400	1408	1403	1394	1415	1401	1400	1438	1394	1408	1394	1388	1399	1401	1399	1401	1408	1403	1407	1364	1366	790	1379	0	1406	1415
Canine_49	1411	1410	1405	1372	1117	1405	138	228	1400	289	1406	1404	1426	1400	52	1372	1423	1404	1407	1405	1406	39	428	1409	1329	1296	790	1139	1406	0	1413
Canine_50	1404	1405	1402	1392	1426	1397	1401	1400	1389	1406	1401	1399	1455	1398	1414	1395	1392	1398	1401	1399	1400	1412	1383	1423	1388	1354	819	1416	1415	1413	0

## Sheet: Table S11_s_pseudi_and_ref
Genome_ID	GCA_000185885	GCA_000189495	GCA_001685665	GCA_001792775	GCA_015583855	GCA_015583895	GCA_015583935	GCA_015583975	GCA_015583995	GCA_015584015	GCA_015584055	GCA_015584145	GCA_015584175	GCA_015584225	GCA_015584255	GCA_015584275	GCA_015584315	GCA_015584385	GCA_015584455	GCA_015584515	GCA_015584555	GCA_015584615	GCA_015584635	GCA_015584695	GCA_015584715	GCA_015584815	GCA_015584825	GCA_015584855	GCA_015584895	GCA_015584915	GCA_015584955	GCA_015584975	GCA_015585035	GCA_015585055	GCA_015585095	GCA_015585135	GCA_015585155	GCA_015585175	GCA_015585215	GCA_015585235	GCA_015585275	GCA_015585295	GCA_015585315	GCA_015585355	GCA_016455025	GCA_016455085	GCA_016455145	GCA_016455165	GCA_016455185
GCA_000185885	0	1289	1199	1254	1285	1285	1265	1300	1233	1299	1303	1266	1247	1305	1303	1297	1257	1305	1298	1293	1290	1294	1234	1256	1307	1302	1311	1261	1289	1295	1300	1289	1340	1270	1269	1273	1264	1335	1322	1266	1213	1265	1301	1263	1344	1340	1285	1286	1268
GCA_000189495	1289	0	1190	1212	1305	1304	1249	1267	1211	1223	1266	1262	1289	1267	1267	1221	1238	1269	1267	1241	1242	1206	1189	1260	1264	1265	1255	1233	1279	1211	1267	1239	1245	1263	1263	1021	1260	1223	1213	1249	1191	1238	1265	1238	1311	1305	1303	1306	1234
GCA_001685665	1199	1190	0	1211	1243	1245	235	1187	1198	1225	1192	534	1215	1191	1190	1237	1189	1193	1227	1222	1216	1212	1151	1199	1230	1188	1229	1210	1225	1205	1187	1217	1233	539	539	1153	524	1241	1254	237	1166	1211	1188	1208	1278	1276	1243	1248	1194
GCA_001792775	1254	1212	1211	0	1255	1254	1247	1278	1203	1241	1278	1265	1267	1281	1279	1206	1244	1283	1257	1219	1266	1209	1202	1213	1256	1278	1206	1253	1279	1217	1278	1264	1290	1269	1269	1154	1265	1277	1272	1248	1209	1259	1277	1254	1311	1302	1252	1256	1228
GCA_015583855	1285	1305	1243	1255	0	53	1291	1279	1225	1307	1282	1281	1287	1282	1281	1294	1269	1287	1226	1334	1297	1299	1256	1032	1302	1282	1303	1037	1335	1296	1279	1294	1358	1285	1285	1263	1283	1332	1326	1291	994	1042	1279	1039	1353	1377	60	49	1297
GCA_015583895	1285	1304	1245	1254	53	0	1293	1277	1224	1308	1281	1283	1289	1280	1279	1293	1266	1285	1225	1330	1297	1299	1258	1039	1305	1280	1301	1036	1334	1298	1277	1294	1357	1287	1287	1263	1285	1332	1326	1293	993	1041	1277	1038	1352	1375	62	46	1298
GCA_015583935	1265	1249	235	1247	1291	1293	0	1257	1244	1275	1261	586	1133	1262	1261	1291	1231	1265	1271	1271	1269	1268	1178	1249	1257	1258	1276	1276	1288	1254	1257	1271	1283	594	594	1210	580	1302	1315	7	1227	1278	1259	1276	1340	1327	1291	1296	1242
GCA_015583975	1300	1267	1187	1278	1279	1277	1257	0	1248	1293	39	1257	1220	43	35	1284	1288	47	1294	1293	1296	1248	1240	1161	1298	33	1304	1249	1316	1301	1	1294	1327	1260	1260	1261	1257	1319	1329	1257	1206	1253	40	1248	1359	1333	1279	1277	1281
GCA_015583995	1233	1211	1198	1203	1225	1224	1244	1248	0	1085	1249	1279	1270	1250	1249	1108	1229	1251	1253	1129	1237	1193	1199	1205	1224	1247	1166	1206	1205	1201	1248	1234	1251	1281	1281	1175	1277	1212	1238	1245	1160	1209	1248	1208	1288	1268	1225	1226	1166
GCA_015584015	1299	1223	1225	1241	1307	1308	1275	1293	1085	0	1300	1289	1294	1297	1297	377	1237	1300	1260	1092	1266	1099	1210	1277	1235	1297	951	1280	1247	1231	1293	1264	1265	1290	1290	1172	1289	1262	1247	1276	1237	1284	1295	1283	1338	1301	1303	1308	1235
GCA_015584055	1303	1266	1192	1278	1282	1281	1261	39	1249	1300	0	1260	1221	44	36	1290	1288	48	1296	1298	1298	1252	1243	1163	1303	32	1308	1252	1319	1304	39	1296	1329	1264	1264	1261	1261	1320	1334	1261	1209	1256	41	1252	1362	1339	1283	1281	1283
GCA_015584145	1266	1262	534	1265	1281	1283	586	1257	1279	1289	1260	0	866	1258	1258	1302	1242	1262	1285	1263	1267	1273	1163	1255	1271	1259	1308	1256	1286	1271	1257	1267	1297	42	43	1239	24	1300	1311	588	1210	1258	1256	1256	1333	1343	1281	1284	1268
GCA_015584175	1247	1289	1215	1267	1287	1289	1133	1220	1270	1294	1221	866	0	1222	1221	1296	1163	1225	1276	1174	1287	1263	887	1238	1254	1223	1331	1261	1306	1257	1220	1288	1287	875	874	1237	865	1283	1287	1133	1211	1264	1219	1259	1339	1315	1288	1287	1266
GCA_015584225	1305	1267	1191	1281	1282	1280	1262	43	1250	1297	44	1258	1222	0	10	1286	1291	22	1297	1294	1299	1254	1242	1165	1304	38	1307	1251	1320	1309	44	1297	1331	1261	1261	1263	1258	1322	1331	1262	1208	1255	16	1251	1363	1337	1282	1280	1283
GCA_015584255	1303	1267	1190	1279	1281	1279	1261	35	1249	1297	36	1258	1221	10	0	1286	1289	14	1296	1294	1297	1253	1241	1161	1301	31	1307	1249	1320	1308	36	1295	1329	1261	1261	1260	1258	1322	1331	1261	1206	1253	8	1249	1362	1336	1281	1279	1283
GCA_015584275	1297	1221	1237	1206	1294	1293	1291	1284	1108	377	1290	1302	1296	1286	1286	0	1222	1287	1256	1081	1264	957	1215	1268	1245	1287	892	1275	1227	1257	1284	1262	1269	1304	1304	1208	1300	1276	1265	1292	1229	1278	1284	1277	1333	1298	1292	1295	1233
GCA_015584315	1257	1238	1189	1244	1269	1266	1231	1288	1229	1237	1288	1242	1163	1291	1289	1222	0	1292	502	1264	1265	1205	1212	1240	1271	1290	1252	1055	1289	1263	1288	1264	1281	1241	1241	1246	1241	1292	1275	1232	1043	1055	1287	1076	1318	1286	1268	1269	1229
GCA_015584385	1305	1269	1193	1283	1287	1285	1265	47	1251	1300	48	1262	1225	22	14	1287	1292	0	1301	1298	1300	1256	1243	1168	1303	43	1310	1253	1322	1312	48	1298	1331	1265	1265	1263	1262	1324	1334	1265	1209	1257	20	1252	1367	1340	1286	1285	1286
GCA_015584455	1298	1267	1227	1257	1226	1225	1271	1294	1253	1260	1296	1285	1276	1297	1296	1256	502	1301	0	1307	1268	1229	1245	1226	1288	1296	1269	972	1318	1268	1294	1266	1322	1287	1287	1280	1285	1303	1302	1271	936	974	1294	973	1350	1320	1223	1228	1240
GCA_015584515	1293	1241	1222	1219	1334	1330	1271	1293	1129	1092	1298	1263	1174	1294	1294	1081	1264	1298	1307	0	1284	1207	1213	1293	1254	1296	963	1299	1235	1252	1293	1280	1250	1265	1265	1204	1262	1271	1265	1272	1253	1303	1293	1301	1330	1301	1329	1330	1235
GCA_015584555	1290	1242	1216	1266	1297	1297	1269	1296	1237	1266	1298	1267	1287	1299	1297	1264	1265	1300	1268	1284	0	1256	1229	1266	1296	1299	1276	1259	1306	1265	1296	16	1284	1270	1270	1233	1267	1306	1297	1271	1215	1263	1295	1265	1321	1314	1295	1296	1232
GCA_015584615	1294	1206	1212	1209	1299	1299	1268	1248	1193	1099	1252	1273	1263	1254	1253	957	1205	1256	1229	1207	1256	0	1205	1205	1225	1251	1168	1240	1153	1221	1248	1257	1232	1275	1275	1203	1271	1215	1239	1269	1195	1243	1251	1237	1318	1283	1299	1299	1213
GCA_015584635	1234	1189	1151	1202	1256	1258	1178	1240	1199	1210	1243	1163	887	1242	1241	1215	1212	1243	1245	1213	1229	1205	0	1222	1139	1242	1226	1254	1258	1202	1240	1229	1240	1166	1165	1143	1162	1223	1225	1179	1208	1258	1239	1237	1295	1272	1256	1256	1205
GCA_015584695	1256	1260	1199	1213	1032	1039	1249	1161	1205	1277	1163	1255	1238	1165	1161	1268	1240	1168	1226	1293	1266	1205	1222	0	1265	1164	1261	1071	1294	1251	1161	1265	1285	1259	1259	1203	1257	1288	1291	1250	1029	1077	1160	1076	1331	1319	1039	1037	1254
GCA_015584715	1307	1264	1230	1256	1302	1305	1257	1298	1224	1235	1303	1271	1254	1304	1301	1245	1271	1303	1288	1254	1296	1225	1139	1265	0	1303	1259	1276	1294	1231	1298	1294	1275	1274	1274	1235	1272	1273	1241	1257	1231	1280	1301	1277	1327	1302	1299	1305	1249
GCA_015584815	1302	1265	1188	1278	1282	1280	1258	33	1247	1297	32	1259	1223	38	31	1287	1290	43	1296	1296	1299	1251	1242	1164	1303	0	1306	1251	1320	1303	34	1297	1328	1262	1262	1261	1259	1320	1329	1258	1208	1255	37	1251	1361	1334	1281	1280	1280
GCA_015584825	1311	1255	1229	1206	1303	1301	1276	1304	1166	951	1308	1308	1331	1307	1307	892	1252	1310	1269	963	1276	1168	1226	1261	1259	1306	0	1288	1264	1258	1304	1273	1298	1309	1309	1229	1307	1293	1278	1276	1244	1292	1306	1290	1348	1298	1299	1302	1237
GCA_015584855	1261	1233	1210	1253	1037	1036	1276	1249	1206	1280	1252	1256	1261	1251	1249	1275	1055	1253	972	1299	1259	1240	1254	1071	1276	1251	1288	0	1274	1252	1249	1258	1273	1256	1256	1226	1256	1289	1271	1277	7	6	1247	5	1312	1310	1040	1041	1245
GCA_015584895	1289	1279	1225	1279	1335	1334	1288	1316	1205	1247	1319	1286	1306	1320	1320	1227	1289	1322	1318	1235	1306	1153	1258	1294	1294	1320	1264	1274	0	1257	1316	1304	1315	1289	1289	1240	1286	1284	1278	1289	1229	1275	1318	1270	1343	1302	1331	1336	1241
GCA_015584915	1295	1211	1205	1217	1296	1298	1254	1301	1201	1231	1304	1271	1257	1309	1308	1257	1263	1312	1268	1252	1265	1221	1202	1251	1231	1303	1258	1252	1257	0	1301	1262	1273	1273	1273	1209	1269	1232	1208	1254	1205	1255	1306	1252	1295	1296	1296	1301	1227
GCA_015584955	1300	1267	1187	1278	1279	1277	1257	1	1248	1293	39	1257	1220	44	36	1284	1288	48	1294	1293	1296	1248	1240	1161	1298	34	1304	1249	1316	1301	0	1294	1327	1260	1260	1261	1257	1319	1329	1257	1206	1253	40	1248	1360	1333	1279	1277	1282
GCA_015584975	1289	1239	1217	1264	1294	1294	1271	1294	1234	1264	1296	1267	1288	1297	1295	1262	1264	1298	1266	1280	16	1257	1229	1265	1294	1297	1273	1258	1304	1262	1294	0	1281	1272	1272	1230	1269	1303	1295	1273	1214	1262	1293	1264	1318	1313	1292	1293	1232
GCA_015585035	1340	1245	1233	1290	1358	1357	1283	1327	1251	1265	1329	1297	1287	1331	1329	1269	1281	1331	1322	1250	1284	1232	1240	1285	1275	1328	1298	1273	1315	1273	1327	1281	0	1296	1296	1222	1294	1264	1266	1284	1228	1276	1328	1275	1348	1315	1355	1359	1248
GCA_015585055	1270	1263	539	1269	1285	1287	594	1260	1281	1290	1264	42	875	1261	1261	1304	1241	1265	1287	1265	1270	1275	1166	1259	1274	1262	1309	1256	1289	1273	1260	1272	1296	0	2	1242	40	1301	1312	596	1210	1258	1259	1256	1333	1347	1285	1288	1267
GCA_015585095	1269	1263	539	1269	1285	1287	594	1260	1281	1290	1264	43	874	1261	1261	1304	1241	1265	1287	1265	1270	1275	1165	1259	1274	1262	1309	1256	1289	1273	1260	1272	1296	2	0	1242	40	1301	1311	596	1210	1258	1259	1256	1333	1347	1285	1288	1267
GCA_015585135	1273	1021	1153	1154	1263	1263	1210	1261	1175	1172	1261	1239	1237	1263	1260	1208	1246	1263	1280	1204	1233	1203	1143	1203	1235	1261	1229	1226	1240	1209	1261	1230	1222	1242	1242	0	1238	1243	1180	1211	1180	1228	1259	1226	1297	1274	1261	1264	1209
GCA_015585155	1264	1260	524	1265	1283	1285	580	1257	1277	1289	1261	24	865	1258	1258	1300	1241	1262	1285	1262	1267	1271	1162	1257	1272	1259	1307	1256	1286	1269	1257	1269	1294	40	40	1238	0	1296	1308	582	1210	1258	1256	1256	1332	1343	1283	1286	1266
GCA_015585175	1335	1223	1241	1277	1332	1332	1302	1319	1212	1262	1320	1300	1283	1322	1322	1276	1292	1324	1303	1271	1306	1215	1223	1288	1273	1320	1293	1289	1284	1232	1319	1303	1264	1301	1301	1243	1296	0	1234	1303	1246	1293	1322	1292	1336	1313	1331	1335	1257
GCA_015585215	1322	1213	1254	1272	1326	1326	1315	1329	1238	1247	1334	1311	1287	1331	1331	1265	1275	1334	1302	1265	1297	1239	1225	1291	1241	1329	1278	1271	1278	1208	1329	1295	1266	1312	1311	1180	1308	1234	0	1316	1229	1275	1329	1271	1351	1319	1325	1328	1233
GCA_015585235	1266	1249	237	1248	1291	1293	7	1257	1245	1276	1261	588	1133	1262	1261	1292	1232	1265	1271	1272	1271	1269	1179	1250	1257	1258	1276	1277	1289	1254	1257	1273	1284	596	596	1211	582	1303	1316	0	1228	1279	1259	1276	1341	1328	1291	1296	1243
GCA_015585275	1213	1191	1166	1209	994	993	1227	1206	1160	1237	1209	1210	1211	1208	1206	1229	1043	1209	936	1253	1215	1195	1208	1029	1231	1208	1244	7	1229	1205	1206	1214	1228	1210	1210	1180	1210	1246	1229	1228	0	1	1204	12	1265	1266	997	998	1194
GCA_015585295	1265	1238	1211	1259	1042	1041	1278	1253	1209	1284	1256	1258	1264	1255	1253	1278	1055	1257	974	1303	1263	1243	1258	1077	1280	1255	1292	6	1275	1255	1253	1262	1276	1258	1258	1228	1258	1293	1275	1279	1	0	1251	11	1316	1313	1045	1046	1249
GCA_015585315	1301	1265	1188	1277	1279	1277	1259	40	1248	1295	41	1256	1219	16	8	1284	1287	20	1294	1293	1295	1251	1239	1160	1301	37	1306	1247	1318	1306	40	1293	1328	1259	1259	1259	1256	1322	1329	1259	1204	1251	0	1247	1361	1335	1279	1277	1282
GCA_015585355	1263	1238	1208	1254	1039	1038	1276	1248	1208	1283	1252	1256	1259	1251	1249	1277	1076	1252	973	1301	1265	1237	1237	1076	1277	1251	1290	5	1270	1252	1248	1264	1275	1256	1256	1226	1256	1292	1271	1276	12	11	1247	0	1316	1312	1041	1043	1243
GCA_016455025	1344	1311	1278	1311	1353	1352	1340	1359	1288	1338	1362	1333	1339	1363	1362	1333	1318	1367	1350	1330	1321	1318	1295	1331	1327	1361	1348	1312	1343	1295	1360	1318	1348	1333	1333	1297	1332	1336	1351	1341	1265	1316	1361	1316	0	1323	1348	1350	1291
GCA_016455085	1340	1305	1276	1302	1377	1375	1327	1333	1268	1301	1339	1343	1315	1337	1336	1298	1286	1340	1320	1301	1314	1283	1272	1319	1302	1334	1298	1310	1302	1296	1333	1313	1315	1347	1347	1274	1343	1313	1319	1328	1266	1313	1335	1312	1323	0	1371	1373	1253
GCA_016455145	1285	1303	1243	1252	60	62	1291	1279	1225	1303	1283	1281	1288	1282	1281	1292	1268	1286	1223	1329	1295	1299	1256	1039	1299	1281	1299	1040	1331	1296	1279	1292	1355	1285	1285	1261	1283	1331	1325	1291	997	1045	1279	1041	1348	1371	0	52	1293
GCA_016455165	1286	1306	1248	1256	49	46	1296	1277	1226	1308	1281	1284	1287	1280	1279	1295	1269	1285	1228	1330	1296	1299	1256	1037	1305	1280	1302	1041	1336	1301	1277	1293	1359	1288	1288	1264	1286	1335	1328	1296	998	1046	1277	1043	1350	1373	52	0	1299
GCA_016455185	1268	1234	1194	1228	1297	1298	1242	1281	1166	1235	1283	1268	1266	1283	1283	1233	1229	1286	1240	1235	1232	1213	1205	1254	1249	1280	1237	1245	1241	1227	1282	1232	1248	1267	1267	1209	1266	1257	1233	1243	1194	1249	1282	1243	1291	1253	1293	1299	0
GCA_016455205	1286	1309	1249	1255	64	61	1297	1278	1229	1309	1282	1287	1291	1281	1280	1297	1269	1286	1228	1334	1299	1303	1262	1040	1307	1281	1307	1043	1338	1302	1278	1296	1357	1290	1290	1266	1289	1338	1329	1297	1000	1048	1278	1044	1351	1374	67	43	1298
GCA_016455225	1285	1302	1242	1249	53	55	1291	1278	1224	1305	1282	1282	1286	1281	1280	1292	1268	1285	1224	1330	1295	1298	1256	1037	1302	1280	1298	1037	1331	1297	1278	1292	1353	1286	1286	1261	1284	1332	1324	1291	994	1042	1278	1039	1348	1373	13	45	1294
GCA_016455265	1302	1261	1240	1268	1315	1314	1303	1288	1253	1273	1290	1278	1277	1288	1288	1279	1247	1293	1285	1307	1260	1268	1239	1287	1289	1290	1287	1283	1285	1257	1289	1258	1297	1281	1281	1234	1277	1286	1287	1305	1238	1287	1287	1283	1319	1311	1313	1315	1219
GCA_016455285	1266	1202	1181	1231	1288	1285	1243	1246	1180	1223	1246	1247	1269	1251	1249	1220	1212	1251	1250	1241	1220	1198	1207	1252	1243	1249	1255	1254	1241	1189	1246	1220	1250	1246	1246	1181	1249	1244	1258	1243	1207	1258	1248	1250	1259	1264	1289	1284	1115
GCA_016481825	1286	1263	1242	1268	1317	1312	1296	1295	1242	1280	1297	1287	1267	1297	1296	1275	1264	1299	1288	1272	1292	1229	1251	1286	1288	1298	1281	1280	1293	1257	1295	1291	1308	1293	1293	1243	1286	1302	1297	1298	1234	1284	1295	1281	1295	1297	1311	1313	1224
GCA_016481845	1289	1252	1230	1242	1310	1309	1263	1276	1189	1232	1277	1297	1273	1278	1278	1239	1222	1281	1242	1243	1244	1245	1230	1257	1266	1277	1259	1278	1274	1240	1276	1242	1290	1300	1300	1225	1296	1283	1285	1264	1229	1280	1276	1277	1271	1298	1310	1309	1194
GCA_016481855	1283	1306	1252	1243	217	218	1306	1279	1240	1317	1284	1289	1289	1282	1281	1305	1276	1287	1230	1324	1295	1299	1265	1051	1311	1282	1299	1056	1335	1296	1279	1292	1351	1293	1293	1254	1291	1327	1318	1306	1011	1060	1279	1057	1347	1363	226	209	1288
GCA_016481865	1271	1220	1204	1226	1275	1274	1253	1258	1166	1254	1260	1261	1246	1258	1258	1250	1202	1260	1239	1269	1249	1232	1182	1248	1260	1259	1282	1237	1268	1230	1259	1246	1273	1267	1267	1229	1262	1266	1267	1253	1192	1241	1257	1238	1264	1271	1271	1277	1203
GCA_016481905	1295	1214	1221	1201	1290	1287	1264	1299	1165	1158	1300	1277	1285	1304	1303	1169	1270	1307	1280	1194	1256	1210	1221	1221	1270	1303	1104	1252	1260	1230	1299	1253	1281	1277	1276	1175	1276	1280	1272	1264	1206	1256	1301	1251	1320	1307	1285	1289	1250
GCA_016481925	1288	1305	1247	1255	53	50	1295	1279	1228	1310	1283	1285	1289	1282	1281	1297	1269	1287	1225	1335	1296	1302	1260	1039	1304	1282	1304	1039	1337	1301	1279	1293	1358	1288	1288	1264	1287	1335	1329	1295	996	1044	1279	1041	1349	1374	50	32	1296
GCA_016481935	1288	1309	1248	1257	50	52	1297	1279	1228	1308	1283	1287	1291	1282	1281	1296	1274	1286	1231	1333	1297	1302	1258	1036	1302	1282	1302	1044	1335	1298	1279	1294	1359	1289	1289	1267	1289	1336	1328	1297	1001	1049	1279	1046	1351	1374	44	44	1297
GCA_016481945	1300	1219	1231	1211	1296	1294	1274	1306	1173	1160	1307	1285	1293	1312	1310	1174	1281	1314	1289	1197	1262	1214	1226	1232	1271	1311	1111	1256	1272	1235	1306	1259	1285	1286	1285	1179	1284	1289	1278	1274	1209	1260	1308	1257	1331	1316	1289	1296	1257
GCA_016481985	1288	1304	1247	1255	54	51	1294	1280	1229	1309	1284	1286	1289	1283	1282	1295	1270	1288	1227	1333	1297	1300	1260	1037	1303	1283	1303	1037	1336	1302	1280	1294	1357	1289	1289	1265	1288	1334	1327	1294	994	1042	1280	1039	1353	1376	55	33	1299
GCA_016482005	1278	1252	1225	1189	1283	1282	1268	1294	1169	1184	1294	1283	1290	1298	1296	1194	1245	1301	1275	1232	1261	1225	1233	1226	1266	1298	1171	1258	1290	1256	1294	1259	1286	1285	1285	1196	1283	1299	1281	1268	1211	1262	1294	1258	1335	1316	1281	1285	1157
GCA_016482035	1276	1202	1198	1233	1293	1291	1249	1221	1129	1222	1224	1261	1261	1224	1223	1199	1226	1225	1267	1232	1230	1213	1224	1249	1251	1223	1242	1263	1269	1226	1221	1227	1250	1260	1260	1186	1257	1257	1262	1249	1215	1266	1222	1263	1251	1268	1288	1292	1155
GCA_016482045	1290	1307	1250	1255	51	48	1296	1280	1228	1310	1284	1287	1291	1283	1282	1296	1271	1288	1227	1335	1298	1302	1258	1040	1305	1283	1301	1042	1335	1303	1280	1295	1361	1289	1289	1266	1289	1334	1331	1296	998	1047	1280	1044	1353	1376	54	32	1298
GCA_016482085	1281	1298	1242	1244	53	50	1287	1269	1219	1299	1273	1278	1279	1272	1271	1287	1263	1277	1218	1323	1290	1290	1250	1029	1296	1272	1293	1033	1327	1293	1269	1287	1348	1280	1280	1258	1280	1328	1320	1287	989	1038	1269	1035	1343	1363	54	34	1288
GCA_016482105	1290	1308	1251	1258	66	67	1301	1285	1234	1314	1289	1287	1292	1288	1287	1303	1274	1292	1232	1338	1304	1305	1264	1043	1309	1288	1308	1045	1339	1302	1285	1301	1364	1290	1290	1268	1289	1337	1330	1301	1002	1050	1285	1047	1355	1377	62	61	1300
GCA_016482125	1245	1225	1162	1250	1269	1267	1216	1271	1177	1239	1275	1253	1258	1275	1273	1239	1215	1275	1233	1249	1255	1215	1188	1227	1245	1273	1256	1244	1248	1221	1271	1254	1260	1255	1255	1206	1251	1236	1252	1217	1201	1247	1273	1242	1278	1291	1263	1266	1208
GCA_016482145	1287	1230	1210	1238	1306	1305	1264	1306	1225	1274	1305	1264	1273	1308	1307	1259	1255	1309	1275	1267	1239	1231	1227	1277	1293	1305	1254	1287	1281	1212	1306	1238	1317	1266	1266	1233	1265	1257	1297	1265	1241	1289	1307	1285	1311	1296	1305	1306	1235
GCA_016482155	1284	1303	1246	1255	61	63	1296	1279	1223	1310	1283	1285	1288	1282	1281	1298	1272	1285	1229	1337	1298	1301	1257	1042	1304	1282	1306	1041	1330	1297	1279	1295	1358	1289	1289	1264	1287	1333	1322	1296	998	1046	1279	1043	1351	1373	45	55	1296
GCA_016482205	1272	1185	1205	1222	1277	1279	1261	1269	1213	1243	1270	1277	1266	1270	1269	1252	1241	1273	1251	1266	1247	1213	1214	1219	1250	1269	1252	1245	1275	1222	1269	1244	1299	1278	1278	1204	1276	1257	1258	1262	1197	1246	1268	1245	1306	1276	1274	1276	1197
GCA_016482425	1280	1301	1242	1250	46	47	1289	1274	1222	1302	1278	1279	1282	1277	1276	1291	1265	1282	1221	1327	1292	1295	1253	1030	1298	1277	1298	1033	1331	1294	1274	1289	1354	1283	1283	1258	1281	1328	1321	1289	990	1038	1274	1035	1347	1369	47	29	1292
GCA_016482445	1294	1239	1200	1277	1265	1266	1260	1269	1149	1280	1269	1269	1294	1271	1270	1251	1230	1273	1286	1262	1286	1237	1241	1251	1286	1272	1284	1259	1286	1252	1270	1285	1289	1273	1273	1231	1268	1291	1293	1260	1215	1262	1269	1260	1318	1301	1262	1263	1234
GCA_016482525	1299	1217	1228	1206	1293	1291	1270	1303	1169	1160	1304	1282	1288	1309	1307	1174	1275	1311	1285	1197	1259	1211	1223	1226	1268	1308	1108	1252	1270	1234	1303	1256	1281	1282	1281	1178	1281	1286	1275	1270	1205	1256	1305	1252	1330	1316	1290	1295	1260
GCA_016482535	1288	1310	1251	1257	66	63	1299	1280	1231	1311	1284	1289	1292	1283	1282	1298	1271	1288	1230	1336	1301	1304	1265	1041	1308	1283	1309	1042	1339	1303	1280	1298	1359	1292	1292	1268	1291	1340	1330	1299	999	1047	1280	1043	1355	1377	71	46	1301
GCA_016482585	1289	1301	1246	1252	56	54	1293	1278	1226	1304	1281	1281	1286	1281	1280	1291	1267	1286	1224	1328	1294	1296	1258	1036	1302	1281	1300	1039	1331	1296	1278	1291	1355	1286	1286	1259	1284	1331	1326	1293	996	1044	1278	1041	1348	1372	58	38	1296
GCA_017795485	1288	1308	1247	1256	54	51	1294	1280	1227	1311	1284	1286	1292	1283	1282	1297	1269	1288	1229	1333	1299	1301	1261	1034	1305	1283	1303	1040	1336	1301	1280	1296	1360	1289	1289	1267	1288	1336	1328	1294	997	1045	1280	1042	1356	1376	62	41	1301
GCA_024017555	1298	1219	1229	1205	1294	1292	1271	1303	1172	1162	1304	1282	1289	1309	1307	1175	1276	1311	1287	1195	1262	1210	1226	1227	1268	1308	1107	1253	1269	1235	1303	1259	1282	1283	1282	1179	1281	1287	1274	1271	1206	1257	1305	1253	1331	1315	1291	1296	1259
GCA_024017815	1243	1217	1153	1238	1179	1178	1226	911	1244	1256	914	1210	1210	913	912	1267	1218	917	1152	1276	1247	1239	1237	1133	1257	910	1273	1049	1251	1225	912	1243	1282	1213	1213	1203	1213	1290	1275	1227	1027	1052	912	1037	1306	1295	1180	1181	1231
GCA_024017835	1223	1279	1213	1240	1196	1197	1241	1229	1225	1283	1234	1270	1268	1233	1232	1282	1254	1235	1241	1297	1264	1252	1243	1164	1291	1231	1277	1184	1284	1272	1229	1260	1324	1275	1275	1251	1271	1313	1307	1241	1146	1187	1231	1188	1343	1325	1196	1198	1266
GCA_028563235	1331	1244	1253	1224	1317	1318	1293	1294	1208	1261	1297	1294	1256	1297	1296	1243	1249	1300	1272	1271	1265	1158	1233	1245	1302	1297	1267	1280	1302	1278	1294	1266	1290	1297	1297	1232	1292	1292	1283	1294	1239	1284	1294	1281	1330	1287	1318	1320	1200
GCA_028563595	1313	1232	1201	1253	1309	1308	1248	1290	1216	1247	1293	1264	1295	1291	1291	1226	1264	1294	1285	1270	1253	1217	1227	1257	1279	1292	1234	1286	1287	1234	1290	1253	1300	1269	1269	1242	1264	1311	1280	1249	1243	1290	1289	1287	1304	1299	1305	1311	1181
GCA_028563615	1335	1316	1266	1303	1379	1378	1321	1349	1286	1303	1350	1327	1334	1350	1350	1303	1312	1353	1336	1311	1332	1287	1292	1322	1303	1351	1327	1312	1334	1297	1349	1330	1325	1332	1332	1277	1326	1345	1317	1321	1266	1314	1348	1314	1274	1321	1375	1379	1293
GCA_028563635	1287	1257	1216	1242	1217	1216	1258	1280	1241	1245	1282	1269	1256	1283	1282	1243	485	1287	51	1290	1255	1217	1225	1215	1274	1282	1258	952	1310	1249	1280	1253	1311	1271	1271	1267	1269	1291	1287	1258	918	954	1280	954	1339	1312	1214	1220	1232
GCA_028563655	1309	1226	1199	1248	1306	1306	1245	1287	1209	1242	1291	1263	1288	1289	1289	1222	1258	1292	1283	1266	1250	1208	1217	1253	1269	1290	1227	1280	1279	1229	1287	1250	1296	1268	1268	1236	1263	1304	1275	1246	1238	1284	1287	1281	1301	1296	1302	1308	1174
GCA_028563675	1283	1226	1229	1240	1276	1276	1268	1287	1174	1270	1288	1274	1266	1285	1285	1256	1230	1286	1283	1294	1256	1237	1206	1257	1268	1287	1311	1247	1274	1250	1288	1253	1290	1275	1275	1241	1275	1278	1282	1269	1202	1251	1284	1245	1277	1285	1276	1282	1178
GCA_028563695	1293	1245	1236	1242	1296	1296	1284	1293	1179	1277	1293	1287	1269	1291	1291	1269	1240	1293	1277	1292	1261	1247	1208	1272	1274	1293	1318	1260	1275	1253	1294	1260	1298	1290	1290	1248	1288	1286	1289	1285	1215	1265	1290	1261	1311	1298	1295	1301	1178
GCA_028563715	1308	1233	1238	1262	1309	1307	1285	1297	1189	1282	1297	1291	1274	1294	1294	1270	1209	1296	1280	1297	1282	1246	1205	1268	1276	1294	1311	1266	1298	1252	1298	1281	1289	1294	1294	1249	1290	1288	1297	1286	1221	1271	1293	1267	1302	1298	1308	1311	1203
GCA_028563735	1307	1284	1244	1275	1321	1320	1309	1326	1217	1286	1326	1320	1318	1326	1326	1284	1264	1329	1286	1302	1292	1263	1272	1282	1292	1328	1295	1290	1314	1276	1326	1290	1294	1326	1326	1230	1321	1300	1299	1311	1247	1294	1324	1294	1297	1305	1321	1324	1220
GCA_028563755	1310	1210	1215	1212	1298	1299	1262	1278	1204	1251	1280	1278	1262	1281	1280	1231	1203	1285	1255	1256	1250	1145	1198	1236	1253	1280	1221	1277	1275	1234	1278	1250	1279	1281	1281	1214	1277	1280	1261	1262	1230	1280	1279	1276	1333	1278	1298	1300	1176
GCA_028563775	1263	1209	1188	1230	1247	1246	1244	1255	1133	1218	1258	1256	1270	1257	1256	1230	1218	1259	1263	1225	1221	1214	1223	1227	1235	1258	1238	1247	1252	1213	1255	1218	1274	1258	1258	1162	1255	1250	1253	1244	1201	1250	1255	1246	1269	1263	1243	1247	1139
GCA_028563795	1283	1240	1208	1207	1269	1271	1267	1259	1189	1232	1261	1278	1281	1260	1259	1225	1248	1261	1256	1236	1239	1217	1213	1220	1224	1261	1265	1257	1257	1201	1259	1238	1274	1282	1282	1214	1278	1255	1271	1268	1212	1260	1258	1256	1288	1278	1269	1272	1185
GCA_028563815	1299	1251	1235	1255	1311	1311	1286	1294	1187	1277	1295	1299	1281	1290	1290	1271	1250	1292	1285	1297	1269	1248	1215	1271	1276	1293	1315	1264	1279	1265	1295	1268	1302	1302	1302	1241	1299	1289	1300	1287	1219	1268	1289	1260	1317	1297	1309	1316	1181
GCA_028563835	1274	1228	1215	1206	1269	1268	1256	1268	1176	1239	1270	1253	1219	1270	1269	1230	1220	1271	1253	1243	1236	1168	1193	1209	1273	1270	1258	1245	1272	1245	1268	1236	1264	1255	1255	1204	1251	1270	1257	1257	1204	1249	1267	1247	1292	1256	1270	1271	1162
GCA_028563855	1286	1211	1183	1230	1288	1287	1231	1266	1194	1226	1269	1245	1272	1267	1267	1204	1236	1270	1260	1249	1231	1191	1201	1234	1254	1268	1214	1259	1263	1212	1266	1231	1279	1250	1250	1217	1245	1286	1257	1232	1216	1263	1265	1260	1280	1280	1284	1290	1155
GCA_028563875	1304	1261	1232	1258	1307	1308	1296	1305	1176	1263	1308	1300	1312	1307	1306	1263	1226	1308	1268	1282	1270	1264	1257	1269	1281	1308	1299	1267	1289	1268	1305	1268	1318	1304	1304	1227	1301	1299	1310	1296	1220	1271	1304	1269	1283	1296	1305	1308	1215
GCA_028563895	1293	1247	1227	1259	1305	1304	1277	1291	1187	1290	1291	1292	1279	1289	1288	1282	1243	1290	1280	1305	1273	1252	1219	1276	1281	1289	1311	1271	1292	1258	1292	1271	1306	1295	1295	1257	1293	1292	1294	1278	1227	1276	1287	1272	1318	1301	1304	1310	1187
GCA_028563915	1255	1207	1200	1205	1269	1269	1245	1250	1142	1235	1251	1251	1231	1248	1248	1223	1210	1250	1246	1241	1207	1205	1175	1230	1232	1250	1265	1224	1224	1222	1251	1208	1257	1253	1253	1208	1252	1250	1258	1245	1179	1227	1248	1221	1263	1260	1265	1273	1157
GCA_028563935	1281	1294	1238	1244	69	62	1288	1272	1216	1299	1276	1280	1285	1275	1274	1286	1260	1280	1221	1327	1289	1293	1250	1032	1294	1275	1296	1035	1323	1288	1272	1286	1349	1284	1284	1257	1282	1324	1322	1288	992	1040	1272	1036	1347	1362	79	65	1289
GCA_028563955	1353	1323	1288	1311	1358	1354	1333	1344	1284	1320	1345	1341	1321	1346	1346	1319	1298	1349	1337	1325	1311	1313	1297	1323	1315	1347	1337	1310	1333	1302	1344	1308	1343	1340	1340	1299	1341	1347	1340	1333	1268	1313	1344	1315	1157	1324	1351	1356	1297
GCA_028563975	1312	1307	1234	1286	1314	1313	1297	1316	1196	1279	1316	1301	1305	1313	1313	1283	1266	1316	1289	1282	1292	1281	1271	1307	1299	1316	1305	1299	1302	1285	1316	1292	1310	1303	1303	1262	1301	1303	1310	1299	1253	1300	1313	1299	1279	1322	1316	1315	1211
GCA_028563995	1304	1253	1249	1253	1303	1302	1297	1294	1186	1281	1296	1304	1279	1291	1291	1277	1253	1293	1286	1300	1270	1254	1222	1279	1279	1294	1322	1270	1289	1264	1295	1267	1305	1307	1307	1246	1304	1292	1304	1298	1224	1275	1290	1271	1315	1303	1302	1308	1189
GCA_028564015	1315	1231	1226	1217	1305	1303	1283	1277	1168	1258	1280	1289	1283	1280	1278	1244	1254	1282	1272	1281	1267	1204	1240	1231	1265	1281	1264	1277	1289	1245	1277	1267	1297	1292	1292	1219	1290	1289	1283	1284	1233	1280	1276	1280	1330	1304	1302	1307	1162
GCA_028564035	1281	1295	1240	1245	71	63	1287	1274	1219	1300	1278	1275	1278	1277	1276	1290	1264	1282	1220	1327	1289	1294	1247	1034	1294	1277	1296	1032	1325	1288	1274	1286	1350	1279	1279	1257	1277	1325	1319	1287	989	1037	1274	1034	1347	1362	81	67	1291
GCA_028564055	1323	1265	1241	1263	1341	1339	1294	1302	1169	1274	1304	1312	1304	1304	1303	1287	1260	1307	1294	1292	1302	1232	1235	1263	1308	1303	1318	1286	1303	1269	1302	1300	1304	1316	1316	1246	1312	1320	1305	1294	1239	1290	1302	1285	1325	1297	1336	1342	1193
GCA_028564075	1281	1178	1229	1219	1297	1295	1282	1308	1148	1256	1313	1301	1304	1311	1309	1252	1260	1312	1284	1250	1256	1240	1260	1246	1291	1311	1288	1267	1288	1244	1308	1255	1290	1305	1305	1195	1300	1289	1293	1284	1219	1271	1308	1267	1297	1309	1292	1299	1150
GCA_028564135	1307	1252	1248	1254	1316	1316	1298	1304	1189	1277	1306	1302	1290	1302	1302	1270	1259	1304	1292	1298	1261	1251	1227	1279	1277	1304	1317	1272	1273	1267	1305	1261	1305	1305	1305	1254	1303	1306	1301	1299	1227	1277	1301	1271	1320	1305	1312	1320	1192
Canine_1	1312	1256	1161	1255	1287	1289	1196	1288	1255	1290	1291	1134	1216	1291	1291	1284	1265	1295	1287	1284	1281	1251	1212	1224	1279	1291	1295	1267	1303	1254	1288	1283	1310	1139	1139	1235	1134	1274	1287	1197	1223	1271	1289	1270	1338	1336	1284	1288	1222
Canine_2	1312	1254	1160	1252	1288	1290	1195	1288	1255	1291	1291	1135	1218	1291	1291	1283	1267	1295	1290	1283	1280	1252	1213	1226	1278	1291	1293	1267	1301	1253	1288	1282	1310	1140	1140	1234	1135	1274	1286	1196	1223	1271	1289	1270	1339	1334	1285	1289	1222
Canine_3	1266	1284	1213	1204	1006	1015	1264	1193	1209	1299	1195	1273	1254	1197	1194	1287	1254	1201	1232	1311	1293	1248	1237	254	1275	1195	1277	1056	1296	1267	1193	1291	1313	1276	1276	1205	1273	1305	1296	1265	1013	1062	1194	1061	1349	1335	1016	1013	1258
Canine_4	1325	1243	1206	1268	1359	1358	1264	1321	1232	1269	1323	1283	1291	1324	1323	1261	1278	1325	1302	1244	1277	1096	1256	1277	1285	1320	1284	1296	1300	1234	1322	1277	1270	1284	1284	1218	1283	1262	1275	1265	1253	1297	1322	1299	1346	1315	1357	1358	1207
Canine_5	1301	1239	1235	1211	1324	1320	1280	1310	1137	1069	1311	1321	1339	1313	1313	1046	1298	1315	1310	1104	1275	1249	1257	1287	1268	1313	841	1300	1280	1250	1310	1271	1310	1322	1322	1225	1322	1297	1278	1280	1252	1303	1311	1301	1350	1343	1319	1322	1257
Canine_6	1265	1282	1213	1205	1007	1014	1265	1191	1208	1300	1193	1276	1257	1196	1192	1287	1254	1199	1233	1315	1292	1244	1237	250	1277	1194	1274	1052	1298	1266	1191	1291	1312	1279	1279	1204	1275	1304	1296	1266	1010	1058	1192	1057	1349	1338	1016	1014	1258
Canine_7	1310	1231	1240	1220	1310	1309	1299	1293	1143	441	1299	1311	1308	1296	1296	132	1231	1297	1261	1089	1280	970	1228	1277	1251	1296	907	1285	1246	1263	1293	1278	1287	1313	1313	1205	1309	1286	1277	1300	1239	1288	1294	1287	1343	1307	1308	1311	1254
Canine_8	1310	1225	1244	1238	1329	1327	1303	1295	1110	553	1300	1310	1311	1298	1298	259	1244	1299	1272	1097	1259	989	1233	1283	1249	1297	936	1277	1250	1257	1295	1257	1271	1312	1312	1196	1308	1283	1280	1304	1231	1280	1296	1279	1345	1314	1327	1329	1244
Canine_9	1270	1270	1213	1190	1030	1035	1270	1192	1190	1291	1194	1279	1278	1195	1193	1284	1243	1200	1234	1297	1268	1240	1227	409	1266	1195	1273	1080	1289	1262	1192	1266	1304	1281	1281	1198	1279	1297	1297	1271	1036	1085	1193	1084	1341	1321	1040	1037	1244
Canine_10	1317	1235	1251	1237	1305	1304	1305	1292	1113	516	1298	1322	1326	1294	1294	286	1275	1295	1299	1102	1280	1046	1231	1284	1259	1295	995	1290	1245	1272	1292	1277	1276	1324	1324	1217	1320	1302	1267	1306	1244	1293	1292	1292	1345	1315	1304	1305	1250
Canine_11	1263	1281	1212	1203	1012	1019	1265	1191	1205	1299	1193	1275	1260	1196	1192	1288	1255	1199	1232	1315	1292	1244	1238	258	1274	1194	1276	1057	1296	1266	1191	1290	1313	1278	1278	1207	1275	1302	1297	1266	1015	1063	1192	1062	1350	1337	1020	1018	1257
Canine_12	1266	1282	1211	1205	1009	1017	1263	1194	1206	1298	1196	1273	1257	1199	1195	1286	1253	1202	1231	1311	1291	1243	1239	256	1275	1197	1273	1057	1293	1268	1194	1289	1312	1276	1276	1207	1273	1304	1296	1264	1015	1063	1195	1062	1349	1336	1017	1015	1258
Canine_13	1286	1311	1249	1254	69	72	1296	1283	1231	1314	1287	1287	1293	1286	1285	1300	1272	1291	1231	1336	1302	1307	1266	1040	1309	1284	1305	1045	1341	1303	1283	1299	1363	1291	1291	1271	1289	1341	1331	1296	1002	1050	1283	1047	1357	1374	76	67	1302
Canine_15	1283	1286	1219	1230	1080	1085	1273	1224	1224	1297	1226	1284	1261	1225	1223	1287	1250	1229	1235	1316	1293	1249	1248	538	1277	1228	1273	1113	1296	1251	1224	1292	1311	1285	1285	1227	1283	1292	1297	1274	1068	1117	1223	1116	1335	1320	1089	1085	1254
Canine_17	1310	1230	1244	1225	1304	1303	1301	1290	1116	395	1295	1311	1314	1292	1292	78	1238	1293	1263	1100	1272	958	1224	1274	1251	1293	906	1279	1238	1261	1290	1270	1275	1313	1313	1209	1309	1284	1271	1302	1233	1282	1290	1281	1344	1312	1302	1305	1245
Canine_18	1177	1241	1210	1239	1156	1152	1249	1246	1196	1276	1247	1269	1254	1248	1247	1258	1250	1255	1247	1299	1269	1227	1250	1077	1298	1248	1284	1207	1308	1262	1246	1266	1311	1275	1274	1245	1269	1303	1313	1249	1163	1211	1245	1212	1331	1329	1155	1160	1231
Canine_24	1277	1252	1218	1255	1100	1102	1281	1019	1231	1311	1020	1282	1269	1016	1015	1313	1191	1024	1111	1322	1273	1261	1242	1107	1309	1017	1303	906	1304	1270	1019	1271	1321	1284	1284	1249	1283	1325	1316	1282	862	911	1016	908	1351	1324	1104	1107	1266
Canine_25	1261	1279	1208	1201	1002	1010	1260	1191	1203	1297	1193	1271	1254	1196	1192	1285	1250	1199	1229	1311	1287	1239	1236	250	1271	1194	1270	1053	1291	1262	1191	1285	1308	1274	1274	1202	1271	1300	1294	1261	1010	1058	1192	1058	1347	1333	1011	1008	1255
Canine_30	1267	1288	1213	1207	1009	1017	1267	1197	1206	1301	1199	1278	1262	1202	1198	1289	1259	1205	1233	1317	1293	1249	1241	264	1276	1200	1281	1056	1295	1267	1197	1291	1316	1281	1281	1212	1278	1308	1301	1268	1014	1062	1198	1061	1352	1339	1018	1015	1258
Canine_32	1263	1283	1211	1202	1006	1014	1263	1190	1204	1298	1192	1274	1257	1195	1191	1287	1256	1198	1231	1313	1289	1243	1237	251	1274	1193	1274	1054	1293	1266	1190	1287	1311	1277	1277	1206	1274	1303	1296	1264	1012	1060	1191	1059	1351	1337	1015	1012	1256
Canine_33	1261	1278	1208	1202	1003	1011	1260	1191	1204	1297	1193	1271	1255	1196	1192	1285	1250	1199	1227	1310	1287	1239	1237	248	1272	1194	1271	1051	1290	1263	1191	1285	1309	1274	1274	1202	1271	1299	1293	1261	1009	1057	1192	1056	1347	1333	1012	1009	1254
Canine_35	1307	1235	1245	1229	1306	1305	1301	1292	1116	387	1297	1312	1313	1294	1294	72	1241	1295	1266	1101	1275	960	1224	1277	1251	1295	904	1281	1238	1264	1292	1273	1276	1314	1314	1211	1310	1286	1272	1302	1235	1284	1292	1283	1347	1313	1304	1307	1249
Canine_36	1301	1212	1228	1227	1287	1286	1272	1278	1130	642	1285	1289	1256	1281	1280	414	1245	1281	1262	1128	1267	1043	929	1277	1224	1281	982	1277	1216	1237	1278	1266	1271	1292	1292	1179	1287	1279	1258	1273	1231	1280	1278	1279	1345	1301	1283	1287	1221
Canine_38	1220	1272	1203	1262	1168	1169	1232	1218	1234	1293	1222	1255	1256	1221	1220	1290	1266	1223	1240	1297	1266	1259	1242	1154	1297	1219	1290	1157	1299	1273	1218	1263	1328	1260	1260	1265	1257	1318	1307	1232	1118	1160	1218	1161	1342	1331	1169	1171	1276
Canine_43	1291	1189	1198	1248	1310	1308	1260	1305	1218	1242	1305	1279	1276	1308	1307	1213	1265	1310	1279	1232	1260	1107	1232	1259	1241	1305	1224	1261	1272	1223	1305	1259	1277	1281	1281	1190	1279	1251	1290	1261	1221	1266	1305	1270	1344	1303	1308	1309	1221
Canine_44	1227	1123	1153	1199	1262	1260	1208	1217	1145	1140	1220	1208	1212	1220	1220	1160	1185	1221	1188	1195	1209	1084	1125	1193	1174	1220	1211	1198	1225	1165	1217	1208	1229	1209	1209	1108	1208	1196	1194	1208	1156	1201	1218	1197	1264	1260	1258	1261	1171
Canine_45	767	710	688	707	747	746	724	727	675	700	730	717	699	727	727	695	720	729	739	698	731	612	671	702	717	727	710	725	700	720	727	728	706	717	717	704	716	725	709	723	699	728	726	733	768	751	745	744	704
Canine_46	1309	1136	1228	1219	1312	1309	1283	1281	1188	1130	1282	1287	1291	1283	1283	1066	1260	1286	1267	1228	1243	585	1238	1246	1254	1281	1214	1261	1254	1230	1281	1243	1262	1290	1290	1183	1287	1213	1235	1284	1214	1263	1281	1264	1330	1298	1309	1310	1240
Canine_48	1297	1265	1222	1280	1323	1323	1274	1294	1227	1283	1297	1289	1292	1294	1292	1281	1275	1296	1293	1280	1228	1257	1236	1278	1299	1295	1305	1261	1266	1249	1294	1225	1301	1290	1290	1241	1287	1282	1298	1275	1218	1264	1291	1263	1321	1315	1321	1324	1233
Canine_49	1312	1232	1245	1226	1305	1304	1302	1291	1115	389	1297	1312	1313	1293	1293	74	1242	1294	1266	1100	1274	957	1226	1275	1250	1294	905	1278	1239	1261	1291	1272	1274	1314	1314	1211	1310	1285	1271	1303	1232	1281	1291	1280	1345	1311	1303	1306	1246
Canine_50	1334	1284	1265	1285	1350	1354	1294	1315	1240	1287	1319	1325	1288	1320	1318	1287	1270	1320	1304	1300	1294	1266	1240	1299	1295	1319	1290	1303	1312	1259	1315	1294	1295	1328	1328	1273	1326	1300	1319	1295	1257	1306	1317	1301	1360	1329	1349	1353	1269
SRR19635837	1299	1250	1244	1249	1304	1303	1298	1295	1183	1281	1297	1298	1281	1292	1292	1273	1248	1294	1283	1301	1268	1246	1219	1278	1279	1295	1320	1272	1293	1265	1296	1265	1303	1300	1300	1246	1298	1288	1304	1298	1227	1277	1291	1273	1312	1298	1302	1308	1188
SRR19635849	1319	1271	1264	1281	1332	1332	1318	1331	1237	1288	1332	1320	1311	1331	1331	1275	1287	1335	1312	1283	1299	1269	1275	1300	1317	1331	1299	1314	1310	1260	1332	1300	1303	1324	1324	1241	1321	1313	1304	1318	1267	1317	1331	1314	1315	1314	1329	1331	1220
[truncated: 91 more columns]
