# Supplementary material for: Molecular Epidemiological Characteristics of Staphylococcus pseudintermedius, Staphylococcus coagulans, and Coagulase-Negative Staphylococci Cultured from Clinical Canine Skin and Ear Samples in Queensland
Source: Antibiotics (Basel). 2025 Jan 13;14(1):80. doi: 10.3390/antibiotics14010080 (PMC11761246; doi:10.3390/antibiotics14010080)
Supplement: Supplementary file 1 [file antibiotics-14-00080-s001.zip › Tables S6_S7_S_pseudintermedius_SNP_tree_distances.xlsx]

## Sheet: Table S6_s_pseudi_pairwise_dist
Genome	Canine_1	Canine_2	GCA_015583935.1	GCA_015585235.1	GCA_001685665.2	GCA_015585155.1	GCA_015585055.1	GCA_015585095.1	GCA_015584145.1	GCA_015584635.1	GCA_015584175.1	Canine_38	GCA_024017835.1	GCA_024017815.1	GCA_015584815.1	GCA_015583975.1	GCA_015584955.1	GCA_015584055.1	GCA_015584255.1	GCA_015585315.1	GCA_015584225.1	GCA_015584385.1	Canine_24	GCA_015584315.1	GCA_015584455.1	GCA_028563635.1	GCA_015584855.1	GCA_015585355.1	GCA_015585275.1	GCA_015585295.1	GCA_015583855.1	Canine_13	GCA_028564035.1	GCA_028563935.1	GCA_015583895.1	GCA_016482425.1	GCA_016481985.1	GCA_016481925.1	GCA_016482045.1	GCA_016482085.1	GCA_016481855.1	GCA_016482535.1	GCA_016455205.1	GCA_016455165.1	GCA_016482585.1	GCA_017795485.1	GCA_016482105.1	GCA_016482155.1	GCA_016455225.1
Canine_1	0	0.0011786	0.203323	0.203474	0.2034	0.203395	0.203809	0.203809	0.203691	0.221319	0.205337	0.25965	0.259693	0.252404	0.250179	0.250685	0.25074	0.250572	0.249968	0.250137	0.250137	0.250415	0.245519	0.277424	0.272713	0.272027	0.257144	0.257378	0.257379	0.257379	0.257289	0.259031	0.258156	0.257924	0.257925	0.257169	0.257401	0.257402	0.257578	0.257578	0.258648	0.258333	0.258448	0.256996	0.257634	0.258041	0.258099	0.257751	0.257113
Canine_2	0.0011786	0	0.203432	0.203582	0.203509	0.203504	0.203918	0.203918	0.2038	0.221427	0.205446	0.259759	0.259802	0.252512	0.250287	0.250793	0.250848	0.25068	0.250077	0.250246	0.250246	0.250524	0.245627	0.277533	0.272821	0.272135	0.257253	0.257487	0.257488	0.257488	0.257397	0.25914	0.258265	0.258033	0.258033	0.257277	0.25751	0.257511	0.257686	0.257686	0.258756	0.258442	0.258557	0.257104	0.257743	0.25815	0.258208	0.25786	0.257222
GCA_015583935.1	0.203323	0.203432	0	0.000450688	0.00374823	0.0150494	0.0154633	0.0154633	0.0153454	0.184538	0.168557	0.239792	0.239835	0.232545	0.23032	0.230826	0.230881	0.230713	0.230109	0.230278	0.230278	0.230557	0.22566	0.257565	0.252854	0.252168	0.237285	0.23752	0.237521	0.237521	0.23743	0.239173	0.238298	0.238065	0.238066	0.23731	0.237543	0.237544	0.237719	0.237719	0.238789	0.238475	0.23859	0.237137	0.237776	0.238183	0.238241	0.237893	0.237254
GCA_015585235.1	0.203474	0.203582	0.000450688	0	0.00389862	0.0151998	0.0156137	0.0156137	0.0154958	0.184689	0.168707	0.239942	0.239985	0.232696	0.23047	0.230976	0.231031	0.230863	0.23026	0.230429	0.230429	0.230707	0.22581	0.257716	0.253004	0.252318	0.237436	0.23767	0.237671	0.237671	0.23758	0.239323	0.238448	0.238216	0.238216	0.23746	0.237693	0.237694	0.237869	0.237869	0.238939	0.238625	0.23874	0.237287	0.237926	0.238333	0.238391	0.238043	0.237405
GCA_001685665.2	0.2034	0.203509	0.00374823	0.00389862	0	0.0151263	0.0155403	0.0155403	0.0154224	0.184615	0.168634	0.239869	0.239912	0.232622	0.230397	0.230903	0.230958	0.23079	0.230186	0.230355	0.230355	0.230634	0.225737	0.257642	0.252931	0.252245	0.237362	0.237596	0.237598	0.237598	0.237507	0.23925	0.238375	0.238142	0.238143	0.237387	0.23762	0.237621	0.237796	0.237796	0.238866	0.238552	0.238667	0.237214	0.237853	0.23826	0.238318	0.23797	0.237331
GCA_015585155.1	0.203395	0.203504	0.0150494	0.0151998	0.0151263	0	0.00159278	0.00159276	0.0014749	0.18461	0.168629	0.239863	0.239907	0.232617	0.230392	0.230898	0.230953	0.230785	0.230181	0.23035	0.23035	0.230628	0.225732	0.257637	0.252926	0.25224	0.237357	0.237591	0.237593	0.237593	0.237502	0.239245	0.23837	0.238137	0.238138	0.237382	0.237615	0.237616	0.237791	0.237791	0.238861	0.238547	0.238662	0.237209	0.237848	0.238255	0.238312	0.237964	0.237326
GCA_015585055.1	0.203809	0.203918	0.0154633	0.0156137	0.0155403	0.00159278	0	0.000117811	0.00188682	0.185024	0.169043	0.240277	0.24032	0.233031	0.230806	0.231312	0.231367	0.231199	0.230595	0.230764	0.230764	0.231042	0.226146	0.258051	0.25334	0.252654	0.237771	0.238005	0.238006	0.238006	0.237916	0.239659	0.238784	0.238551	0.238552	0.237796	0.238029	0.23803	0.238205	0.238205	0.239275	0.238961	0.239076	0.237623	0.238262	0.238669	0.238726	0.238378	0.23774
GCA_015585095.1	0.203809	0.203918	0.0154633	0.0156137	0.0155403	0.00159276	0.000117811	0	0.00188681	0.185024	0.169042	0.240277	0.24032	0.233031	0.230806	0.231312	0.231367	0.231199	0.230595	0.230764	0.230764	0.231042	0.226146	0.258051	0.25334	0.252654	0.237771	0.238005	0.238006	0.238006	0.237916	0.239659	0.238784	0.238551	0.238552	0.237796	0.238029	0.23803	0.238205	0.238205	0.239275	0.238961	0.239076	0.237623	0.238262	0.238669	0.238726	0.238378	0.23774
GCA_015584145.1	0.203691	0.2038	0.0153454	0.0154958	0.0154224	0.0014749	0.00188682	0.00188681	0	0.184906	0.168925	0.240159	0.240203	0.232913	0.230688	0.231194	0.231249	0.231081	0.230477	0.230646	0.230646	0.230924	0.226028	0.257933	0.253222	0.252536	0.237653	0.237887	0.237889	0.237889	0.237798	0.239541	0.238666	0.238433	0.238434	0.237678	0.237911	0.237912	0.238087	0.238087	0.239157	0.238843	0.238958	0.237505	0.238144	0.238551	0.238608	0.23826	0.237622
GCA_015584635.1	0.221319	0.221427	0.184538	0.184689	0.184615	0.18461	0.185024	0.185024	0.184906	0	0.137425	0.257787	0.25783	0.250541	0.248316	0.248821	0.248876	0.248708	0.248105	0.248274	0.248274	0.248552	0.243656	0.275561	0.270849	0.270163	0.255281	0.255515	0.255516	0.255516	0.255425	0.257168	0.256293	0.256061	0.256061	0.255306	0.255538	0.255539	0.255714	0.255714	0.256785	0.25647	0.256585	0.255132	0.255771	0.256178	0.256236	0.255888	0.25525
GCA_015584175.1	0.205337	0.205446	0.168557	0.168707	0.168634	0.168629	0.169043	0.169042	0.168925	0.137425	0	0.241806	0.241849	0.234559	0.232334	0.23284	0.232895	0.232727	0.232123	0.232292	0.232292	0.23257	0.227674	0.259579	0.254868	0.254182	0.239299	0.239533	0.239535	0.239535	0.239444	0.241187	0.240312	0.240079	0.24008	0.239324	0.239557	0.239558	0.239733	0.239733	0.240803	0.240489	0.240604	0.239151	0.23979	0.240197	0.240254	0.239906	0.239268
Canine_38	0.25965	0.259759	0.239792	0.239942	0.239869	0.239863	0.240277	0.240277	0.240159	0.257787	0.241806	0	0.00341496	0.192424	0.190199	0.190705	0.19076	0.190592	0.189988	0.190157	0.190157	0.190435	0.210303	0.242208	0.237497	0.236811	0.221928	0.222162	0.222163	0.222163	0.222073	0.223816	0.222941	0.222708	0.222709	0.221953	0.222185	0.222186	0.222362	0.222362	0.223432	0.223117	0.223232	0.22178	0.222419	0.222825	0.222883	0.222535	0.221897
GCA_024017835.1	0.259693	0.259802	0.239835	0.239985	0.239912	0.239907	0.24032	0.24032	0.240203	0.25783	0.241849	0.00341496	0	0.192467	0.190242	0.190748	0.190803	0.190635	0.190031	0.1902	0.1902	0.190479	0.210346	0.242251	0.23754	0.236854	0.221971	0.222205	0.222206	0.222206	0.222116	0.223859	0.222984	0.222751	0.222752	0.221996	0.222229	0.22223	0.222405	0.222405	0.223475	0.223161	0.223276	0.221823	0.222462	0.222869	0.222926	0.222578	0.22194
GCA_024017815.1	0.252404	0.252512	0.232545	0.232696	0.232622	0.232617	0.233031	0.233031	0.232913	0.250541	0.234559	0.192424	0.192467	0	0.139534	0.14004	0.140095	0.139927	0.139323	0.139492	0.139492	0.139771	0.203056	0.234962	0.23025	0.229564	0.214681	0.214916	0.214917	0.214917	0.214826	0.216569	0.215694	0.215462	0.215462	0.214706	0.214939	0.21494	0.215115	0.215115	0.216185	0.215871	0.215986	0.214533	0.215172	0.215579	0.215637	0.215289	0.21465
GCA_015584815.1	0.250179	0.250287	0.23032	0.23047	0.230397	0.230392	0.230806	0.230806	0.230688	0.248316	0.232334	0.190199	0.190242	0.139534	0	0.00173913	0.00179413	0.00185007	0.00179468	0.00196375	0.00196376	0.00224201	0.200831	0.232737	0.228025	0.227339	0.212456	0.212691	0.212692	0.212692	0.212601	0.214344	0.213469	0.213237	0.213237	0.212481	0.212714	0.212715	0.21289	0.21289	0.21396	0.213646	0.213761	0.212308	0.212947	0.213354	0.213412	0.213064	0.212425
GCA_015583975.1	0.250685	0.250793	0.230826	0.230976	0.230903	0.230898	0.231312	0.231312	0.231194	0.248821	0.23284	0.190705	0.190748	0.14004	0.00173913	0	5.7005e-05	0.00235602	0.00230062	0.0024697	0.0024697	0.00274795	0.201337	0.233242	0.228531	0.227845	0.212962	0.213197	0.213198	0.213198	0.213107	0.21485	0.213975	0.213743	0.213743	0.212987	0.21322	0.213221	0.213396	0.213396	0.214466	0.214152	0.214267	0.212814	0.213453	0.21386	0.213918	0.21357	0.212931
GCA_015584955.1	0.25074	0.250848	0.230881	0.231031	0.230958	0.230953	0.231367	0.231367	0.231249	0.248876	0.232895	0.19076	0.190803	0.140095	0.00179413	5.7005e-05	0	0.00241102	0.00235563	0.0025247	0.00252471	0.00280296	0.201392	0.233297	0.228586	0.2279	0.213017	0.213252	0.213253	0.213253	0.213162	0.214905	0.21403	0.213798	0.213798	0.213042	0.213275	0.213276	0.213451	0.213451	0.214521	0.214207	0.214322	0.212869	0.213508	0.213915	0.213973	0.213625	0.212986
GCA_015584055.1	0.250572	0.25068	0.230713	0.230863	0.23079	0.230785	0.231199	0.231199	0.231081	0.248708	0.232727	0.190592	0.190635	0.139927	0.00185007	0.00235602	0.00241102	0	0.00218758	0.00235665	0.00235666	0.00263491	0.201224	0.233129	0.228418	0.227732	0.212849	0.213084	0.213085	0.213085	0.212994	0.214737	0.213862	0.21363	0.21363	0.212874	0.213107	0.213108	0.213283	0.213283	0.214353	0.214039	0.214154	0.212701	0.21334	0.213747	0.213805	0.213457	0.212818
GCA_015584255.1	0.249968	0.250077	0.230109	0.23026	0.230186	0.230181	0.230595	0.230595	0.230477	0.248105	0.232123	0.189988	0.190031	0.139323	0.00179468	0.00230062	0.00235563	0.00218758	0	0.000393115	0.000393122	0.000673371	0.20062	0.232526	0.227814	0.227128	0.212245	0.21248	0.212481	0.212481	0.21239	0.214133	0.213258	0.213026	0.213026	0.21227	0.212503	0.212504	0.212679	0.212679	0.213749	0.213435	0.21355	0.212097	0.212736	0.213143	0.213201	0.212853	0.212214
GCA_015585315.1	0.250137	0.250246	0.230278	0.230429	0.230355	0.23035	0.230764	0.230764	0.230646	0.248274	0.232292	0.190157	0.1902	0.139492	0.00196375	0.0024697	0.0025247	0.00235665	0.000393115	0	0.000560195	0.000842444	0.200789	0.232695	0.227983	0.227297	0.212415	0.212649	0.21265	0.21265	0.212559	0.214302	0.213427	0.213195	0.213195	0.212439	0.212672	0.212673	0.212848	0.212848	0.213918	0.213604	0.213719	0.212266	0.212905	0.213312	0.21337	0.213022	0.212384
GCA_015584225.1	0.250137	0.250246	0.230278	0.230429	0.230355	0.23035	0.230764	0.230764	0.230646	0.248274	0.232292	0.190157	0.1902	0.139492	0.00196376	0.0024697	0.00252471	0.00235666	0.000393122	0.000560195	0	0.00084245	0.200789	0.232695	0.227983	0.227297	0.212415	0.212649	0.21265	0.21265	0.212559	0.214302	0.213427	0.213195	0.213195	0.212439	0.212672	0.212673	0.212848	0.212848	0.213918	0.213604	0.213719	0.212266	0.212905	0.213312	0.21337	0.213022	0.212384
GCA_015584385.1	0.250415	0.250524	0.230557	0.230707	0.230634	0.230628	0.231042	0.231042	0.230924	0.248552	0.23257	0.190435	0.190479	0.139771	0.00224201	0.00274795	0.00280296	0.00263491	0.000673371	0.000842444	0.00084245	0	0.201068	0.232973	0.228261	0.227576	0.212693	0.212927	0.212928	0.212928	0.212838	0.21458	0.213705	0.213473	0.213474	0.212718	0.21295	0.212951	0.213127	0.213127	0.214197	0.213882	0.213997	0.212545	0.213183	0.21359	0.213648	0.2133	0.212662
Canine_24	0.245519	0.245627	0.22566	0.22581	0.225737	0.225732	0.226146	0.226146	0.226028	0.243656	0.227674	0.210303	0.210346	0.203056	0.200831	0.201337	0.201392	0.201224	0.20062	0.200789	0.200789	0.201068	0	0.177982	0.17327	0.172584	0.157701	0.157936	0.157937	0.157937	0.177069	0.178812	0.177937	0.177705	0.177705	0.176949	0.177182	0.177183	0.177358	0.177358	0.178428	0.178114	0.178229	0.176776	0.177415	0.177822	0.17788	0.177532	0.176893
GCA_015584315.1	0.277424	0.277533	0.257565	0.257716	0.257642	0.257637	0.258051	0.258051	0.257933	0.275561	0.259579	0.242208	0.242251	0.234962	0.232737	0.233242	0.233297	0.233129	0.232526	0.232695	0.232695	0.232973	0.177982	0	0.0186957	0.0180098	0.142488	0.142722	0.142723	0.142723	0.208974	0.210717	0.209842	0.20961	0.20961	0.208854	0.209087	0.209088	0.209263	0.209263	0.210333	0.210019	0.210134	0.208681	0.20932	0.209727	0.209785	0.209437	0.208798
GCA_015584455.1	0.272713	0.272821	0.252854	0.253004	0.252931	0.252926	0.25334	0.25334	0.253222	0.270849	0.254868	0.237497	0.23754	0.23025	0.228025	0.228531	0.228586	0.228418	0.227814	0.227983	0.227983	0.228261	0.17327	0.0186957	0	0.00168535	0.137776	0.13801	0.138012	0.138012	0.204263	0.206006	0.205131	0.204898	0.204899	0.204143	0.204376	0.204377	0.204552	0.204552	0.205622	0.205308	0.205423	0.20397	0.204609	0.205016	0.205073	0.204725	0.204087
GCA_028563635.1	0.272027	0.272135	0.252168	0.252318	0.252245	0.25224	0.252654	0.252654	0.252536	0.270163	0.254182	0.236811	0.236854	0.229564	0.227339	0.227845	0.2279	0.227732	0.227128	0.227297	0.227297	0.227576	0.172584	0.0180098	0.00168535	0	0.13709	0.137325	0.137326	0.137326	0.203577	0.20532	0.204445	0.204212	0.204213	0.203457	0.20369	0.203691	0.203866	0.203866	0.204936	0.204622	0.204737	0.203284	0.203923	0.20433	0.204388	0.20404	0.203401
GCA_015584855.1	0.257144	0.257253	0.237285	0.237436	0.237362	0.237357	0.237771	0.237771	0.237653	0.255281	0.239299	0.221928	0.221971	0.214681	0.212456	0.212962	0.213017	0.212849	0.212245	0.212415	0.212415	0.212693	0.157701	0.142488	0.137776	0.13709	0	0.000236343	0.000355051	0.000355051	0.188694	0.190437	0.189562	0.18933	0.18933	0.188574	0.188807	0.188808	0.188983	0.188983	0.190053	0.189739	0.189854	0.188401	0.18904	0.189447	0.189505	0.189157	0.188518
GCA_015585355.1	0.257378	0.257487	0.23752	0.23767	0.237596	0.237591	0.238005	0.238005	0.237887	0.255515	0.239533	0.222162	0.222205	0.214916	0.212691	0.213197	0.213252	0.213084	0.21248	0.212649	0.212649	0.212927	0.157936	0.142722	0.13801	0.137325	0.000236343	0	0.000589394	0.000589394	0.188929	0.190671	0.189796	0.189564	0.189564	0.188809	0.189041	0.189042	0.189217	0.189217	0.190288	0.189973	0.190088	0.188635	0.189274	0.189681	0.189739	0.189391	0.188753
GCA_015585275.1	0.257379	0.257488	0.237521	0.237671	0.237598	0.237593	0.238006	0.238006	0.237889	0.255516	0.239535	0.222163	0.222206	0.214917	0.212692	0.213198	0.213253	0.213085	0.212481	0.21265	0.21265	0.212928	0.157937	0.142723	0.138012	0.137326	0.000355051	0.000589394	0	2e-06	0.18893	0.190672	0.189797	0.189565	0.189566	0.18881	0.189042	0.189043	0.189219	0.189219	0.190289	0.189974	0.190089	0.188637	0.189275	0.189682	0.18974	0.189392	0.188754
GCA_015585295.1	0.257379	0.257488	0.237521	0.237671	0.237598	0.237593	0.238006	0.238006	0.237889	0.255516	0.239535	0.222163	0.222206	0.214917	0.212692	0.213198	0.213253	0.213085	0.212481	0.21265	0.21265	0.212928	0.157937	0.142723	0.138012	0.137326	0.000355051	0.000589394	2e-06	0	0.18893	0.190672	0.189797	0.189565	0.189566	0.18881	0.189042	0.189043	0.189219	0.189219	0.190289	0.189974	0.190089	0.188637	0.189275	0.189682	0.18974	0.189392	0.188754
GCA_015583855.1	0.257289	0.257397	0.23743	0.23758	0.237507	0.237502	0.237916	0.237916	0.237798	0.255425	0.239444	0.222073	0.222116	0.214826	0.212601	0.213107	0.213162	0.212994	0.21239	0.212559	0.212559	0.212838	0.177069	0.208974	0.204263	0.203577	0.188694	0.188929	0.18893	0.18893	0	0.00360595	0.00273096	0.0024986	0.00249907	0.00174321	0.0019759	0.0019769	0.00215203	0.00215203	0.00322223	0.00290789	0.00302294	0.0015701	0.00220897	0.0026159	0.0026737	0.00232571	0.0016873
Canine_13	0.259031	0.25914	0.239173	0.239323	0.23925	0.239245	0.239659	0.239659	0.239541	0.257168	0.241187	0.223816	0.223859	0.216569	0.214344	0.21485	0.214905	0.214737	0.214133	0.214302	0.214302	0.21458	0.178812	0.210717	0.206006	0.20532	0.190437	0.190671	0.190672	0.190672	0.00360595	0	0.00412923	0.00389686	0.00389734	0.00314148	0.00337416	0.00337516	0.00355029	0.00355029	0.0046205	0.00430616	0.0044212	0.00296836	0.00360723	0.00401417	0.00407196	0.00372398	0.00308556
GCA_028564035.1	0.258156	0.258265	0.238298	0.238448	0.238375	0.23837	0.238784	0.238784	0.238666	0.256293	0.240312	0.222941	0.222984	0.215694	0.213469	0.213975	0.21403	0.213862	0.213258	0.213427	0.213427	0.213705	0.177937	0.209842	0.205131	0.204445	0.189562	0.189796	0.189797	0.189797	0.00273096	0.00412923	0	0.000580427	0.00244012	0.00203236	0.00226505	0.00226605	0.00244118	0.00244118	0.00351138	0.00319704	0.00331208	0.00185925	0.00249812	0.00290505	0.00319498	0.00284699	0.00220857
GCA_028563935.1	0.257924	0.258033	0.238065	0.238216	0.238142	0.238137	0.238551	0.238551	0.238433	0.256061	0.240079	0.222708	0.222751	0.215462	0.213237	0.213743	0.213798	0.21363	0.213026	0.213195	0.213195	0.213473	0.177705	0.20961	0.204898	0.204212	0.18933	0.189564	0.189565	0.189565	0.0024986	0.00389686	0.000580427	0	0.00220775	0.0018	0.00203269	0.00203369	0.00220881	0.00220881	0.00327902	0.00296468	0.00307972	0.00162689	0.00226576	0.00267269	0.00296261	0.00261463	0.00197621
GCA_015583895.1	0.257925	0.258033	0.238066	0.238216	0.238143	0.238138	0.238552	0.238552	0.238434	0.256061	0.24008	0.222709	0.222752	0.215462	0.213237	0.213743	0.213798	0.21363	0.213026	0.213195	0.213195	0.213474	0.177705	0.20961	0.204899	0.204213	0.18933	0.189564	0.189566	0.189566	0.00249907	0.00389734	0.00244012	0.00220775	0	0.00180047	0.00203316	0.00203416	0.00220928	0.00220928	0.00327949	0.00296515	0.00308019	0.00162736	0.00226623	0.00267316	0.00296308	0.0026151	0.00197668
GCA_016482425.1	0.257169	0.257277	0.23731	0.23746	0.237387	0.237382	0.237796	0.237796	0.237678	0.255306	0.239324	0.221953	0.221996	0.214706	0.212481	0.212987	0.213042	0.212874	0.21227	0.212439	0.212439	0.212718	0.176949	0.208854	0.204143	0.203457	0.188574	0.188809	0.18881	0.18881	0.00174321	0.00314148	0.00203236	0.0018	0.00180047	0	0.000696963	0.000697963	0.00087309	0.00087309	0.0019433	0.00186108	0.00197612	0.000523285	0.00116216	0.00156909	0.00220723	0.00185924	0.00122083
GCA_016481985.1	0.257401	0.25751	0.237543	0.237693	0.23762	0.237615	0.238029	0.238029	0.237911	0.255538	0.239557	0.222185	0.222229	0.214939	0.212714	0.21322	0.213275	0.213107	0.212503	0.212672	0.212672	0.21295	0.177182	0.209087	0.204376	0.20369	0.188807	0.189041	0.189042	0.189042	0.0019759	0.00337416	0.00226505	0.00203269	0.00203316	0.000696963	0	0.000233102	0.00040823	0.00040823	0.00217398	0.00209376	0.00220881	0.000755971	0.00139484	0.00180177	0.00243991	0.00209193	0.00145351
GCA_016481925.1	0.257402	0.257511	0.237544	0.237694	0.237621	0.237616	0.23803	0.23803	0.237912	0.255539	0.239558	0.222186	0.22223	0.21494	0.212715	0.213221	0.213276	0.213108	0.212504	0.212673	0.212673	0.212951	0.177183	0.209088	0.204377	0.203691	0.188808	0.189042	0.189043	0.189043	0.0019769	0.00337516	0.00226605	0.00203369	0.00203416	0.000697963	0.000233102	0	0.000407229	0.000407229	0.00217498	0.00209476	0.00220981	0.00075697	0.00139584	0.00180277	0.00244091	0.00209293	0.00145451
GCA_016482045.1	0.257578	0.257686	0.237719	0.237869	0.237796	0.237791	0.238205	0.238205	0.238087	0.255714	0.239733	0.222362	0.222405	0.215115	0.21289	0.213396	0.213451	0.213283	0.212679	0.212848	0.212848	0.213127	0.177358	0.209263	0.204552	0.203866	0.188983	0.189217	0.189219	0.189219	0.00215203	0.00355029	0.00244118	0.00220881	0.00220928	0.00087309	0.00040823	0.000407229	0	2e-06	0.00235011	0.00226989	0.00238493	0.000932097	0.00157097	0.0019779	0.00261604	0.00226805	0.00162964
GCA_016482085.1	0.257578	0.257686	0.237719	0.237869	0.237796	0.237791	0.238205	0.238205	0.238087	0.255714	0.239733	0.222362	0.222405	0.215115	0.21289	0.213396	0.213451	0.213283	0.212679	0.212848	0.212848	0.213127	0.177358	0.209263	0.204552	0.203866	0.188983	0.189217	0.189219	0.189219	0.00215203	0.00355029	0.00244118	0.00220881	0.00220928	0.00087309	0.00040823	0.000407229	2e-06	0	0.00235011	0.00226989	0.00238493	0.000932097	0.00157097	0.0019779	0.00261604	0.00226805	0.00162964
GCA_016481855.1	0.258648	0.258756	0.238789	0.238939	0.238866	0.238861	0.239275	0.239275	0.239157	0.256785	0.240803	0.223432	0.223475	0.216185	0.21396	0.214466	0.214521	0.214353	0.213749	0.213918	0.213918	0.214197	0.178428	0.210333	0.205622	0.204936	0.190053	0.190288	0.190289	0.190289	0.00322223	0.0046205	0.00351138	0.00327902	0.00327949	0.0019433	0.00217398	0.00217498	0.00235011	0.00235011	0	0.0033401	0.00345514	0.00200231	0.00264118	0.00304811	0.00368625	0.00333826	0.00269985
GCA_016482535.1	0.258333	0.258442	0.238475	0.238625	0.238552	0.238547	0.238961	0.238961	0.238843	0.25647	0.240489	0.223117	0.223161	0.215871	0.213646	0.214152	0.214207	0.214039	0.213435	0.213604	0.213604	0.213882	0.178114	0.210019	0.205308	0.204622	0.189739	0.189973	0.189974	0.189974	0.00290789	0.00430616	0.00319704	0.00296468	0.00296515	0.00186108	0.00209376	0.00209476	0.00226989	0.00226989	0.0033401	0	0.000117045	0.00156996	0.00232483	0.00273177	0.0033719	0.00302392	0.0023855
GCA_016455205.1	0.258448	0.258557	0.23859	0.23874	0.238667	0.238662	0.239076	0.239076	0.238958	0.256585	0.240604	0.223232	0.223276	0.215986	0.213761	0.214267	0.214322	0.214154	0.21355	0.213719	0.213719	0.213997	0.178229	0.210134	0.205423	0.204737	0.189854	0.190088	0.190089	0.190089	0.00302294	0.0044212	0.00331208	0.00307972	0.00308019	0.00197612	0.00220881	0.00220981	0.00238493	0.00238493	0.00345514	0.000117045	0	0.001685	0.00243988	0.00284681	0.00348695	0.00313896	0.00250055
GCA_016455165.1	0.256996	0.257104	0.237137	0.237287	0.237214	0.237209	0.237623	0.237623	0.237505	0.255132	0.239151	0.22178	0.221823	0.214533	0.212308	0.212814	0.212869	0.212701	0.212097	0.212266	0.212266	0.212545	0.176776	0.208681	0.20397	0.203284	0.188401	0.188635	0.188637	0.188637	0.0015701	0.00296836	0.00185925	0.00162689	0.00162736	0.000523285	0.000755971	0.00075697	0.000932097	0.000932097	0.00200231	0.00156996	0.001685	0	0.000987041	0.00139397	0.00203411	0.00168613	0.00104771
GCA_016482585.1	0.257634	0.257743	0.237776	0.237926	0.237853	0.237848	0.238262	0.238262	0.238144	0.255771	0.23979	0.222419	0.222462	0.215172	0.212947	0.213453	0.213508	0.21334	0.212736	0.212905	0.212905	0.213183	0.177415	0.20932	0.204609	0.203923	0.18904	0.189274	0.189275	0.189275	0.00220897	0.00360723	0.00249812	0.00226576	0.00226623	0.00116216	0.00139484	0.00139584	0.00157097	0.00157097	0.00264118	0.00232483	0.00243988	0.000987041	0	0.00191682	0.00267298	0.002325	0.00168658
GCA_017795485.1	0.258041	0.25815	0.238183	0.238333	0.23826	0.238255	0.238669	0.238669	0.238551	0.256178	0.240197	0.222825	0.222869	0.215579	0.213354	0.21386	0.213915	0.213747	0.213143	0.213312	0.213312	0.21359	0.177822	0.209727	0.205016	0.20433	0.189447	0.189681	0.189682	0.189682	0.0026159	0.00401417	0.00290505	0.00267269	0.00267316	0.00156909	0.00180177	0.00180277	0.0019779	0.0019779	0.00304811	0.00273177	0.00284681	0.00139397	0.00191682	0	0.00307992	0.00273193	0.00209352
GCA_016482105.1	0.258099	0.258208	0.238241	0.238391	0.238318	0.238312	0.238726	0.238726	0.238608	0.256236	0.240254	0.222883	0.222926	0.215637	0.213412	0.213918	0.213973	0.213805	0.213201	0.21337	0.21337	0.213648	0.17788	0.209785	0.205073	0.204388	0.189505	0.189739	0.18974	0.18974	0.0026737	0.00407196	0.00319498	0.00296261	0.00296308	0.00220723	0.00243991	0.00244091	0.00261604	0.00261604	0.00368625	0.0033719	0.00348695	0.00203411	0.00267298	0.00307992	0	0.00255759	0.00191918
GCA_016482155.1	0.257751	0.25786	0.237893	0.238043	0.23797	0.237964	0.238378	0.238378	0.23826	0.255888	0.239906	0.222535	0.222578	0.215289	0.213064	0.21357	0.213625	0.213457	0.212853	0.213022	0.213022	0.2133	0.177532	0.209437	0.204725	0.20404	0.189157	0.189391	0.189392	0.189392	0.00232571	0.00372398	0.00284699	0.00261463	0.0026151	0.00185924	0.00209193	0.00209293	0.00226805	0.00226805	0.00333826	0.00302392	0.00313896	0.00168613	0.002325	0.00273193	0.00255759	0	0.00145326
GCA_016455225.1	0.257113	0.257222	0.237254	0.237405	0.237331	0.237326	0.23774	0.23774	0.237622	0.25525	0.239268	0.221897	0.22194	0.21465	0.212425	0.212931	0.212986	0.212818	0.212214	0.212384	0.212384	0.212662	0.176893	0.208798	0.204087	0.203401	0.188518	0.188753	0.188754	0.188754	0.0016873	0.00308556	0.00220857	0.00197621	0.00197668	0.00122083	0.00145351	0.00145451	0.00162964	0.00162964	0.00269985	0.0023855	0.00250055	0.00104771	0.00168658	0.00209352	0.00191918	0.00145326	0
GCA_016455145.1	0.257228	0.257337	0.237369	0.23752	0.237446	0.237441	0.237855	0.237855	0.237737	0.255365	0.239383	0.222012	0.222055	0.214765	0.21254	0.213046	0.213101	0.212933	0.21233	0.212499	0.212499	0.212777	0.177008	0.208914	0.204202	0.203516	0.188633	0.188868	0.188869	0.188869	0.00180236	0.00320063	0.00232364	0.00209128	0.00209175	0.00133589	0.00156858	0.00156958	0.0017447	0.0017447	0.00281491	0.00250057	0.00261561	0.00116278	0.00180165	0.00220858	0.00203424	0.00156832	0.000117064
GCA_016481935.1	0.257286	0.257395	0.237427	0.237578	0.237504	0.237499	0.237913	0.237913	0.237795	0.255423	0.239441	0.22207	0.222113	0.214824	0.212599	0.213105	0.21316	0.212992	0.212388	0.212557	0.212557	0.212835	0.177067	0.208972	0.20426	0.203574	0.188692	0.188926	0.188927	0.188927	0.00186061	0.00325888	0.00238189	0.00214953	0.00215	0.00139414	0.00162683	0.00162783	0.00180295	0.00180295	0.00287316	0.00255882	0.00267386	0.00122103	0.0018599	0.00226683	0.00209249	0.00174251	0.00110409
Canine_15	0.23539	0.235499	0.215531	0.215682	0.215608	0.215603	0.216017	0.216017	0.215899	0.233527	0.217545	0.200174	0.200217	0.192928	0.190702	0.191208	0.191263	0.191095	0.190492	0.190661	0.190661	0.190939	0.15517	0.187076	0.182364	0.181678	0.166795	0.16703	0.167031	0.167031	0.136701	0.138443	0.137568	0.137336	0.137336	0.136581	0.136813	0.136814	0.136989	0.136989	0.13806	0.137745	0.13786	0.136407	0.137046	0.137453	0.137511	0.137163	0.136525
Canine_9	0.236432	0.23654	0.216573	0.216723	0.21665	0.216645	0.217059	0.217059	0.216941	0.234568	0.218587	0.201216	0.201259	0.193969	0.191744	0.19225	0.192305	0.192137	0.191533	0.191702	0.191702	0.191981	0.156212	0.188117	0.183406	0.18272	0.167837	0.168071	0.168072	0.168072	0.137742	0.139485	0.13861	0.138378	0.138378	0.137622	0.137855	0.137856	0.138031	0.138031	0.139101	0.138787	0.138902	0.137449	0.138088	0.138495	0.138553	0.138205	0.137566
Canine_3	0.23525	0.235358	0.215391	0.215541	0.215468	0.215463	0.215877	0.215877	0.215759	0.233386	0.217405	0.200034	0.200077	0.192787	0.190562	0.191068	0.191123	0.190955	0.190351	0.19052	0.19052	0.190799	0.15503	0.186935	0.182224	0.181538	0.166655	0.166889	0.166891	0.166891	0.13656	0.138303	0.137428	0.137196	0.137196	0.13644	0.136673	0.136674	0.136849	0.136849	0.137919	0.137605	0.13772	0.136267	0.136906	0.137313	0.137371	0.137023	0.136384
Canine_6	0.234831	0.23494	0.214973	0.215123	0.21505	0.215045	0.215459	0.215459	0.215341	0.232968	0.216987	0.199615	0.199659	0.192369	0.190144	0.19065	0.190705	0.190537	0.189933	0.190102	0.190102	0.19038	0.154612	0.186517	0.181806	0.18112	0.166237	0.166471	0.166472	0.166472	0.136142	0.137885	0.13701	0.136777	0.136778	0.136022	0.136255	0.136256	0.136431	0.136431	0.137501	0.137187	0.137302	0.135849	0.136488	0.136895	0.136953	0.136605	0.135966
GCA_015584695.1	0.237114	0.237223	0.217255	0.217406	0.217332	0.217327	0.217741	0.217741	0.217623	0.235251	0.219269	0.201898	0.201941	0.194651	0.192426	0.192932	0.192987	0.192819	0.192216	0.192385	0.192385	0.192663	0.156894	0.1888	0.184088	0.183402	0.168519	0.168754	0.168755	0.168755	0.138424	0.140167	0.139292	0.13906	0.13906	0.138305	0.138537	0.138538	0.138713	0.138713	0.139784	0.139469	0.139584	0.138131	0.13877	0.139177	0.139235	0.138887	0.138249
Canine_30	0.235808	0.235916	0.215949	0.2161	0.216026	0.216021	0.216435	0.216435	0.216317	0.233945	0.217963	0.200592	0.200635	0.193345	0.19112	0.191626	0.191681	0.191513	0.190909	0.191078	0.191078	0.191357	0.155588	0.187493	0.182782	0.182096	0.167213	0.167448	0.167449	0.167449	0.137118	0.138861	0.137986	0.137754	0.137754	0.136998	0.137231	0.137232	0.137407	0.137407	0.138477	0.138163	0.138278	0.136825	0.137464	0.137871	0.137929	0.137581	0.136942
Canine_32	0.234762	0.234871	0.214904	0.215054	0.214981	0.214975	0.215389	0.215389	0.215272	0.232899	0.216918	0.199546	0.199589	0.1923	0.190075	0.190581	0.190636	0.190468	0.189864	0.190033	0.190033	0.190311	0.154543	0.186448	0.181736	0.181051	0.166168	0.166402	0.166403	0.166403	0.136073	0.137816	0.136941	0.136708	0.136709	0.135953	0.136186	0.136187	0.136362	0.136362	0.137432	0.137118	0.137233	0.13578	0.136419	0.136826	0.136883	0.136535	0.135897
Canine_33	0.234833	0.234942	0.214974	0.215125	0.215051	0.215046	0.21546	0.21546	0.215342	0.23297	0.216988	0.199617	0.19966	0.192371	0.190145	0.190651	0.190706	0.190538	0.189935	0.190104	0.190104	0.190382	0.154613	0.186519	0.181807	0.181121	0.166238	0.166473	0.166474	0.166474	0.136144	0.137886	0.137011	0.136779	0.136779	0.136024	0.136256	0.136257	0.136432	0.136432	0.137503	0.137188	0.137303	0.13585	0.136489	0.136896	0.136954	0.136606	0.135968
Canine_25	0.234833	0.234942	0.214974	0.215125	0.215051	0.215046	0.21546	0.21546	0.215342	0.23297	0.216988	0.199617	0.19966	0.19237	0.190145	0.190651	0.190706	0.190538	0.189935	0.190104	0.190104	0.190382	0.154613	0.186519	0.181807	0.181121	0.166238	0.166473	0.166474	0.166474	0.136143	0.137886	0.137011	0.136779	0.136779	0.136024	0.136256	0.136257	0.136432	0.136432	0.137503	0.137188	0.137303	0.13585	0.136489	0.136896	0.136954	0.136606	0.135968
Canine_11	0.234904	0.235012	0.215045	0.215195	0.215122	0.215117	0.215531	0.215531	0.215413	0.23304	0.217059	0.199688	0.199731	0.192441	0.190216	0.190722	0.190777	0.190609	0.190005	0.190174	0.190174	0.190453	0.154684	0.186589	0.181878	0.181192	0.166309	0.166543	0.166545	0.166545	0.136214	0.137957	0.137082	0.13685	0.13685	0.136094	0.136327	0.136328	0.136503	0.136503	0.137573	0.137259	0.137374	0.135921	0.13656	0.136967	0.137025	0.136677	0.136038
Canine_12	0.235043	0.235152	0.215184	0.215335	0.215261	0.215256	0.21567	0.21567	0.215552	0.23318	0.217198	0.199827	0.19987	0.192581	0.190356	0.190861	0.190916	0.190748	0.190145	0.190314	0.190314	0.190592	0.154823	0.186729	0.182017	0.181331	0.166448	0.166683	0.166684	0.166684	0.136354	0.138096	0.137221	0.136989	0.13699	0.136234	0.136466	0.136467	0.136642	0.136642	0.137713	0.137398	0.137513	0.136061	0.136699	0.137106	0.137164	0.136816	0.136178
GCA_000185885.1	0.277729	0.277838	0.25787	0.258021	0.257947	0.257942	0.258356	0.258356	0.258238	0.275866	0.259884	0.271109	0.271152	0.263863	0.261637	0.262143	0.262198	0.26203	0.261427	0.261596	0.261596	0.261874	0.256978	0.288883	0.284171	0.283485	0.268603	0.268837	0.268838	0.268838	0.268747	0.27049	0.269615	0.269383	0.269383	0.268627	0.26886	0.268861	0.269036	0.269036	0.270107	0.269792	0.269907	0.268454	0.269093	0.2695	0.269558	0.26921	0.268572
Canine_18	0.255919	0.256028	0.236061	0.236211	0.236138	0.236132	0.236546	0.236546	0.236429	0.254056	0.238075	0.249299	0.249343	0.242053	0.239828	0.240334	0.240389	0.240221	0.239617	0.239786	0.239786	0.240064	0.235168	0.267073	0.262362	0.261676	0.246793	0.247027	0.247028	0.247028	0.246938	0.248681	0.247806	0.247573	0.247574	0.246818	0.247051	0.247052	0.247227	0.247227	0.248297	0.247983	0.248098	0.246645	0.247284	0.247691	0.247748	0.2474	0.246762
GCA_016455085.1	0.305746	0.305855	0.285888	0.286038	0.285965	0.28596	0.286374	0.286374	0.286256	0.303883	0.287902	0.313898	0.313941	0.306652	0.304427	0.304933	0.304988	0.304819	0.304216	0.304385	0.304385	0.304663	0.299767	0.331672	0.32696	0.326275	0.311392	0.311626	0.311627	0.311627	0.311537	0.313279	0.312404	0.312172	0.312172	0.311417	0.311649	0.31165	0.311825	0.311825	0.312896	0.312581	0.312696	0.311243	0.311882	0.312289	0.312347	0.311999	0.311361
Canine_50	0.305945	0.306054	0.286087	0.286237	0.286163	0.286158	0.286572	0.286572	0.286454	0.304082	0.2881	0.314097	0.31414	0.30685	0.304625	0.305131	0.305186	0.305018	0.304414	0.304583	0.304583	0.304862	0.299965	0.331871	0.327159	0.326473	0.31159	0.311825	0.311826	0.311826	0.311735	0.313478	0.312603	0.312371	0.312371	0.311615	0.311848	0.311849	0.312024	0.312024	0.313094	0.31278	0.312895	0.311442	0.312081	0.312488	0.312546	0.312198	0.311559
GCA_015584715.1	0.28332	0.283429	0.263462	0.263612	0.263539	0.263533	0.263947	0.263947	0.26383	0.281457	0.265476	0.291472	0.291515	0.284225	0.282	0.282506	0.282561	0.282393	0.281789	0.281959	0.281959	0.282237	0.27734	0.309246	0.304534	0.303848	0.288965	0.2892	0.289201	0.289201	0.28911	0.290853	0.289978	0.289746	0.289746	0.28899	0.289223	0.289224	0.289399	0.289399	0.290469	0.290155	0.29027	0.288817	0.289456	0.289863	0.289921	0.289573	0.288934
GCA_015585175.1	0.287585	0.287694	0.267727	0.267877	0.267804	0.267798	0.268212	0.268212	0.268095	0.285722	0.269741	0.295737	0.29578	0.28849	0.286265	0.286771	0.286826	0.286658	0.286054	0.286224	0.286224	0.286502	0.281605	0.313511	0.308799	0.308113	0.29323	0.293465	0.293466	0.293466	0.293375	0.295118	0.294243	0.294011	0.294011	0.293255	0.293488	0.293489	0.293664	0.293664	0.294734	0.29442	0.294535	0.293082	0.293721	0.294128	0.294186	0.293838	0.293199
GCA_016482125.1	0.288386	0.288495	0.268527	0.268678	0.268604	0.268599	0.269013	0.269013	0.268895	0.286523	0.270541	0.296537	0.296581	0.289291	0.287066	0.287572	0.287627	0.287459	0.286855	0.287024	0.287024	0.287302	0.282406	0.314311	0.3096	0.308914	0.294031	0.294265	0.294267	0.294267	0.294176	0.295919	0.295044	0.294811	0.294812	0.294056	0.294289	0.29429	0.294465	0.294465	0.295535	0.295221	0.295336	0.293883	0.294522	0.294929	0.294986	0.294638	0.294
GCA_016482205.1	0.278218	0.278326	0.258359	0.258509	0.258436	0.258431	0.258845	0.258845	0.258727	0.276354	0.260373	0.286369	0.286412	0.279123	0.276898	0.277404	0.277459	0.277291	0.276687	0.276856	0.276856	0.277134	0.272238	0.304143	0.299431	0.298746	0.283863	0.284097	0.284098	0.284098	0.284008	0.28575	0.284875	0.284643	0.284644	0.283888	0.28412	0.284121	0.284296	0.284296	0.285367	0.285052	0.285167	0.283715	0.284353	0.28476	0.284818	0.28447	0.283832
Canine_44	0.280159	0.280267	0.2603	0.26045	0.260377	0.260372	0.260786	0.260786	0.260668	0.278295	0.262314	0.28831	0.288353	0.281064	0.278839	0.279345	0.2794	0.279232	0.278628	0.278797	0.278797	0.279075	0.274179	0.306084	0.301373	0.300687	0.285804	0.286038	0.286039	0.286039	0.285949	0.287692	0.286817	0.286584	0.286585	0.285829	0.286061	0.286062	0.286238	0.286238	0.287308	0.286993	0.287108	0.285656	0.286295	0.286701	0.286759	0.286411	0.285773
GCA_015585135.1	0.273173	0.273281	0.253314	0.253464	0.253391	0.253386	0.2538	0.2538	0.253682	0.27131	0.255328	0.281324	0.281367	0.274078	0.271853	0.272359	0.272414	0.272246	0.271642	0.271811	0.271811	0.272089	0.267193	0.299098	0.294387	0.293701	0.278818	0.279052	0.279053	0.279053	0.278963	0.280706	0.279831	0.279598	0.279599	0.278843	0.279076	0.279077	0.279252	0.279252	0.280322	0.280008	0.280123	0.27867	0.279309	0.279716	0.279773	0.279425	0.278787
GCA_000189495.1	0.26544	0.265549	0.245582	0.245732	0.245659	0.245654	0.246067	0.246067	0.24595	0.263577	0.247596	0.273592	0.273635	0.266345	0.26412	0.264626	0.264681	0.264513	0.26391	0.264079	0.264079	0.264357	0.25946	0.291366	0.286654	0.285968	0.271086	0.27132	0.271321	0.271321	0.27123	0.272973	0.272098	0.271866	0.271866	0.27111	0.271343	0.271344	0.271519	0.271519	0.272589	0.272275	0.27239	0.270937	0.271576	0.271983	0.272041	0.271693	0.271055
Canine_45	0.278756	0.278865	0.258898	0.259048	0.258974	0.258969	0.259383	0.259383	0.259265	0.276893	0.260911	0.286908	0.286951	0.279661	0.277436	0.277942	0.277997	0.277829	0.277225	0.277394	0.277394	0.277673	0.272776	0.304682	0.29997	0.299284	0.284401	0.284636	0.284637	0.284637	0.284546	0.286289	0.285414	0.285182	0.285182	0.284426	0.284659	0.28466	0.284835	0.284835	0.285905	0.285591	0.285706	0.284253	0.284892	0.285299	0.285357	0.285009	0.28437
Canine_4	0.284744	0.284853	0.264885	0.265036	0.264962	0.264957	0.265371	0.265371	0.265253	0.282881	0.266899	0.292896	0.292939	0.285649	0.283424	0.28393	0.283985	0.283817	0.283213	0.283382	0.283382	0.283661	0.278764	0.310669	0.305958	0.305272	0.290389	0.290624	0.290625	0.290625	0.290534	0.292277	0.291402	0.29117	0.29117	0.290414	0.290647	0.290648	0.290823	0.290823	0.291893	0.291579	0.291694	0.290241	0.29088	0.291287	0.291345	0.290997	0.290358
GCA_015584615.1	0.249011	0.24912	0.229152	0.229303	0.229229	0.229224	0.229638	0.229638	0.22952	0.247148	0.231166	0.257163	0.257206	0.249916	0.247691	0.248197	0.248252	0.248084	0.24748	0.247649	0.247649	0.247928	0.243031	0.274936	0.270225	0.269539	0.254656	0.254891	0.254892	0.254892	0.254801	0.256544	0.255669	0.255437	0.255437	0.254681	0.254914	0.254915	0.25509	0.25509	0.25616	0.255846	0.255961	0.254508	0.255147	0.255554	0.255612	0.255264	0.254625
Canine_46	0.253772	0.253881	0.233914	0.234064	0.233991	0.233986	0.234399	0.234399	0.234282	0.251909	0.235928	0.261924	0.261967	0.254677	0.252452	0.252958	0.253013	0.252845	0.252242	0.252411	0.252411	0.252689	0.247792	0.279698	0.274986	0.2743	0.259418	0.259652	0.259653	0.259653	0.259562	0.261305	0.26043	0.260198	0.260198	0.259442	0.259675	0.259676	0.259851	0.259851	0.260921	0.260607	0.260722	0.259269	0.259908	0.260315	0.260373	0.260025	0.259387
Canine_43	0.280566	0.280674	0.260707	0.260857	0.260784	0.260779	0.261193	0.261193	0.261075	0.278702	0.262721	0.288717	0.28876	0.281471	0.279246	0.279752	0.279807	0.279639	0.279035	0.279204	0.279204	0.279482	0.274586	0.306491	0.301779	0.301094	0.286211	0.286445	0.286446	0.286446	0.286356	0.288098	0.287223	0.286991	0.286992	0.286236	0.286468	0.286469	0.286644	0.286644	0.287715	0.2874	0.287515	0.286063	0.286701	0.287108	0.287166	0.286818	0.28618
GCA_015583995.1	0.277347	0.277456	0.257489	0.257639	0.257566	0.257561	0.257974	0.257974	0.257857	0.275484	0.259503	0.285499	0.285542	0.278252	0.276027	0.276533	0.276588	0.27642	0.275817	0.275986	0.275986	0.276264	0.271367	0.303273	0.298561	0.297875	0.282993	0.283227	0.283228	0.283228	0.283137	0.28488	0.284005	0.283773	0.283773	0.283017	0.28325	0.283251	0.283426	0.283426	0.284496	0.284182	0.284297	0.282844	0.283483	0.28389	0.283948	0.2836	0.282962
GCA_016482005.1	0.278209	0.278318	0.25835	0.258501	0.258427	0.258422	0.258836	0.258836	0.258718	0.276346	0.260364	0.286361	0.286404	0.279114	0.276889	0.277395	0.27745	0.277282	0.276678	0.276847	0.276847	0.277126	0.272229	0.304134	0.299423	0.298737	0.283854	0.284089	0.28409	0.28409	0.283999	0.285742	0.284867	0.284635	0.284635	0.283879	0.284112	0.284113	0.284288	0.284288	0.285358	0.285044	0.285159	0.283706	0.284345	0.284752	0.28481	0.284462	0.283823
GCA_016481905.1	0.276595	0.276703	0.256736	0.256886	0.256813	0.256808	0.257222	0.257222	0.257104	0.274731	0.25875	0.284746	0.284789	0.2775	0.275275	0.275781	0.275836	0.275668	0.275064	0.275233	0.275233	0.275511	0.270615	0.30252	0.297809	0.297123	0.28224	0.282474	0.282475	0.282475	0.282385	0.284128	0.283253	0.28302	0.283021	0.282265	0.282497	0.282498	0.282674	0.282674	0.283744	0.283429	0.283544	0.282092	0.282731	0.283137	0.283195	0.282847	0.282209
GCA_016481945.1	0.276712	0.276821	0.256854	0.257004	0.256931	0.256925	0.257339	0.257339	0.257221	0.274849	0.258867	0.284864	0.284907	0.277617	0.275392	0.275898	0.275953	0.275785	0.275181	0.27535	0.27535	0.275629	0.270732	0.302638	0.297926	0.29724	0.282357	0.282592	0.282593	0.282593	0.282502	0.284245	0.28337	0.283138	0.283138	0.282382	0.282615	0.282616	0.282791	0.282791	0.283861	0.283547	0.283662	0.282209	0.282848	0.283255	0.283313	0.282965	0.282326
GCA_016482525.1	0.27636	0.276469	0.256501	0.256652	0.256578	0.256573	0.256987	0.256987	0.256869	0.274497	0.258515	0.284511	0.284555	0.277265	0.27504	0.275546	0.275601	0.275433	0.274829	0.274998	0.274998	0.275276	0.27038	0.302285	0.297574	0.296888	0.282005	0.282239	0.282241	0.282241	0.28215	0.283893	0.283018	0.282785	0.282786	0.28203	0.282263	0.282264	0.282439	0.282439	0.283509	0.283195	0.28331	0.281857	0.282496	0.282903	0.28296	0.282612	0.281974
GCA_024017555.1	0.276946	0.277055	0.257088	0.257238	0.257165	0.257159	0.257573	0.257573	0.257456	0.275083	0.259102	0.285098	0.285141	0.277851	0.275626	0.276132	0.276187	0.276019	0.275416	0.275585	0.275585	0.275863	0.270966	0.302872	0.29816	0.297474	0.282591	0.282826	0.282827	0.282827	0.282736	0.284479	0.283604	0.283372	0.283372	0.282616	0.282849	0.28285	0.283025	0.283025	0.284095	0.283781	0.283896	0.282443	0.283082	0.283489	0.283547	0.283199	0.28256
GCA_015584515.1	0.300566	0.300674	0.280707	0.280857	0.280784	0.280779	0.281193	0.281193	0.281075	0.298703	0.282721	0.308717	0.30876	0.301471	0.299246	0.299752	0.299807	0.299639	0.299035	0.299204	0.299204	0.299482	0.294586	0.326491	0.32178	0.321094	0.306211	0.306445	0.306446	0.306446	0.306356	0.308099	0.307224	0.306991	0.306992	0.306236	0.306469	0.30647	0.306645	0.306645	0.307715	0.307401	0.307516	0.306063	0.306702	0.307109	0.307166	0.306818	0.30618
GCA_015584825.1	0.264301	0.264409	0.244442	0.244593	0.244519	0.244514	0.244928	0.244928	0.24481	0.262438	0.246456	0.272452	0.272495	0.265206	0.262981	0.263487	0.263542	0.263374	0.26277	0.262939	0.262939	0.263217	0.258321	0.290226	0.285515	0.284829	0.269946	0.27018	0.270181	0.270181	0.270091	0.271834	0.270959	0.270726	0.270727	0.269971	0.270204	0.270205	0.27038	0.27038	0.27145	0.271136	0.271251	0.269798	0.270437	0.270844	0.270901	0.270553	0.269915
Canine_36	0.275367	0.275476	0.255508	0.255659	0.255585	0.25558	0.255994	0.255994	0.255876	0.273504	0.257522	0.283519	0.283562	0.276272	0.274047	0.274553	0.274608	0.27444	0.273836	0.274005	0.274005	0.274284	0.269387	0.301292	0.296581	0.295895	0.281012	0.281247	0.281248	0.281248	0.281157	0.2829	0.282025	0.281793	0.281793	0.281037	0.28127	0.281271	0.281446	0.281446	0.282516	0.282202	0.282317	0.280864	0.281503	0.28191	0.281968	0.28162	0.280981
GCA_015584015.1	0.274372	0.274481	0.254513	0.254664	0.25459	0.254585	0.254999	0.254999	0.254881	0.272509	0.256527	0.282524	0.282567	0.275277	0.273052	0.273558	0.273613	0.273445	0.272841	0.27301	0.27301	0.273289	0.268392	0.300297	0.295586	0.2949	0.280017	0.280252	0.280253	0.280253	0.280162	0.281905	0.28103	0.280797	0.280798	0.280042	0.280275	0.280276	0.280451	0.280451	0.281521	0.281207	0.281322	0.279869	0.280508	0.280915	0.280973	0.280625	0.279986
GCA_015584275.1	0.269168	0.269277	0.249309	0.24946	0.249386	0.249381	0.249795	0.249795	0.249677	0.267305	0.251323	0.27732	0.277363	0.270073	0.267848	0.268354	0.268409	0.268241	0.267637	0.267806	0.267806	0.268085	0.263188	0.295093	0.290382	0.289696	0.274813	0.275048	0.275049	0.275049	0.274958	0.276701	0.275826	0.275593	0.275594	0.274838	0.275071	0.275072	0.275247	0.275247	0.276317	0.276003	0.276118	0.274665	0.275304	0.275711	0.275769	0.275421	0.274782
Canine_7	0.269335	0.269443	0.249476	0.249626	0.249553	0.249548	0.249962	0.249962	0.249844	0.267471	0.25149	0.277486	0.277529	0.27024	0.268015	0.268521	0.268576	0.268408	0.267804	0.267973	0.267973	0.268251	0.263355	0.29526	0.290549	0.289863	0.27498	0.275214	0.275215	0.275215	0.275125	0.276868	0.275993	0.27576	0.275761	0.275005	0.275237	0.275238	0.275414	0.275414	0.276484	0.276169	0.276284	0.274832	0.275471	0.275877	0.275935	0.275587	0.274949
Canine_49	0.269533	0.269641	0.249674	0.249824	0.249751	0.249746	0.25016	0.25016	0.250042	0.267669	0.251688	0.277684	0.277727	0.270438	0.268213	0.268719	0.268774	0.268606	0.268002	0.268171	0.268171	0.268449	0.263553	0.295458	0.290747	0.290061	0.275178	0.275412	0.275413	0.275413	0.275323	0.277065	0.27619	0.275958	0.275959	0.275203	0.275435	0.275436	0.275612	0.275612	0.276682	0.276367	0.276482	0.27503	0.275668	0.276075	0.276133	0.275785	0.275147
Canine_35	0.269469	0.269577	0.24961	0.24976	0.249687	0.249682	0.250096	0.250096	0.249978	0.267605	0.251624	0.27762	0.277663	0.270374	0.268149	0.268655	0.26871	0.268542	0.267938	0.268107	0.268107	0.268385	0.263489	0.295394	0.290682	0.289997	0.275114	0.275348	0.275349	0.275349	0.275259	0.277001	0.276126	0.275894	0.275895	0.275139	0.275371	0.275372	0.275547	0.275547	0.276618	0.276303	0.276418	0.274966	0.275604	0.276011	0.276069	0.275721	0.275083
Canine_17	0.269598	0.269707	0.249739	0.24989	0.249816	0.249811	0.250225	0.250225	0.250107	0.267735	0.251753	0.27775	0.277793	0.270503	0.268278	0.268784	0.268839	0.268671	0.268067	0.268236	0.268236	0.268515	0.263618	0.295523	0.290812	0.290126	0.275243	0.275478	0.275479	0.275479	0.275388	0.277131	0.276256	0.276024	0.276024	0.275268	0.275501	0.275502	0.275677	0.275677	0.276747	0.276433	0.276548	0.275095	0.275734	0.276141	0.276199	0.275851	0.275212
Canine_8	0.269441	0.269549	0.249582	0.249732	0.249659	0.249654	0.250068	0.250068	0.24995	0.267578	0.251596	0.277592	0.277635	0.270346	0.268121	0.268627	0.268682	0.268514	0.26791	0.268079	0.268079	0.268357	0.263461	0.295366	0.290655	0.289969	0.275086	0.27532	0.275321	0.275321	0.275231	0.276974	0.276099	0.275866	0.275867	0.275111	0.275344	0.275345	0.27552	0.27552	0.27659	0.276276	0.276391	0.274938	0.275577	0.275984	0.276041	0.275693	0.275055
Canine_10	0.269293	0.269402	0.249435	0.249585	0.249512	0.249506	0.24992	0.24992	0.249803	0.26743	0.251449	0.277445	0.277488	0.270198	0.267973	0.268479	0.268534	0.268366	0.267762	0.267932	0.267932	0.26821	0.263313	0.295219	0.290507	0.289821	0.274938	0.275173	0.275174	0.275174	0.275083	0.276826	0.275951	0.275719	0.275719	0.274963	0.275196	0.275197	0.275372	0.275372	0.276442	0.276128	0.276243	0.27479	0.275429	0.275836	0.275894	0.275546	0.274907
Canine_5	0.270427	0.270536	0.250569	0.250719	0.250646	0.250641	0.251055	0.251055	0.250937	0.268564	0.252583	0.278579	0.278622	0.271333	0.269108	0.269613	0.269668	0.2695	0.268897	0.269066	0.269066	0.269344	0.264448	0.296353	0.291641	0.290955	0.276073	0.276307	0.276308	0.276308	0.276217	0.27796	0.277085	0.276853	0.276853	0.276098	0.27633	0.276331	0.276506	0.276506	0.277577	0.277262	0.277377	0.275924	0.276563	0.27697	0.277028	0.27668	0.276042
GCA_015584895.1	0.284223	0.284332	0.264365	0.264515	0.264442	0.264436	0.26485	0.26485	0.264732	0.28236	0.266378	0.292375	0.292418	0.285128	0.282903	0.283409	0.283464	0.283296	0.282692	0.282861	0.282861	0.28314	0.278243	0.310149	0.305437	0.304751	0.289868	0.290103	0.290104	0.290104	0.290013	0.291756	0.290881	0.290649	0.290649	0.289893	0.290126	0.290127	0.290302	0.290302	0.291372	0.291058	0.291173	0.28972	0.290359	0.290766	0.290824	0.290476	0.289837
GCA_015585035.1	0.298214	0.298322	0.278355	0.278506	0.278432	0.278427	0.278841	0.278841	0.278723	0.296351	0.280369	0.306365	0.306408	0.299119	0.296894	0.2974	0.297455	0.297287	0.296683	0.296852	0.296852	0.29713	0.292234	0.324139	0.319428	0.318742	0.303859	0.304093	0.304094	0.304094	0.304004	0.305747	0.304872	0.304639	0.30464	0.303884	0.304117	0.304118	0.304293	0.304293	0.305363	0.305049	0.305164	0.303711	0.30435	0.304757	0.304814	0.304466	0.303828
GCA_015585215.1	0.290259	0.290368	0.270401	0.270551	0.270478	0.270473	0.270886	0.270886	0.270769	0.288396	0.272415	0.298411	0.298454	0.291164	0.288939	0.289445	0.2895	0.289332	0.288729	0.288898	0.288898	0.289176	0.284279	0.316185	0.311473	0.310787	0.295905	0.296139	0.29614	0.29614	0.296049	0.297792	0.296917	0.296685	0.296685	0.295929	0.296162	0.296163	0.296338	0.296338	0.297408	0.297094	0.297209	0.295756	0.296395	0.296802	0.29686	0.296512	0.295874
GCA_028563955.1	0.290573	0.290682	0.270715	0.270865	0.270792	0.270787	0.2712	0.2712	0.271083	0.28871	0.272729	0.298725	0.298768	0.291479	0.289253	0.289759	0.289814	0.289646	0.289043	0.289212	0.289212	0.28949	0.284593	0.316499	0.311787	0.311101	0.296219	0.296453	0.296454	0.296454	0.296363	0.298106	0.297231	0.296999	0.296999	0.296243	0.296476	0.296477	0.296652	0.296652	0.297722	0.297408	0.297523	0.29607	0.296709	0.297116	0.297174	0.296826	0.296188
GCA_016455025.1	0.309246	0.309355	0.289388	0.289538	0.289465	0.28946	0.289874	0.289874	0.289756	0.307383	0.291402	0.317398	0.317441	0.310152	0.307927	0.308432	0.308487	0.308319	0.307716	0.307885	0.307885	0.308163	0.303267	0.335172	0.33046	0.329774	0.314892	0.315126	0.315127	0.315127	0.315037	0.316779	0.315904	0.315672	0.315672	0.314917	0.315149	0.31515	0.315325	0.315325	0.316396	0.316081	0.316196	0.314743	0.315382	0.315789	0.315847	0.315499	0.314861
GCA_028563615.1	0.28367	0.283778	0.263811	0.263962	0.263888	0.263883	0.264297	0.264297	0.264179	0.281807	0.265825	0.291821	0.291864	0.284575	0.28235	0.282856	0.282911	0.282743	0.282139	0.282308	0.282308	0.282586	0.27769	0.309595	0.304884	0.304198	0.289315	0.289549	0.28955	0.28955	0.28946	0.291203	0.290328	0.290095	0.290096	0.28934	0.289573	0.289574	0.289749	0.289749	0.290819	0.290505	0.29062	0.289167	0.289806	0.290213	0.29027	0.289922	0.289284
GCA_016481825.1	0.286262	0.286371	0.266404	0.266554	0.266481	0.266476	0.26689	0.26689	0.266772	0.284399	0.268418	0.294414	0.294457	0.287168	0.284943	0.285448	0.285504	0.285335	0.284732	0.284901	0.284901	0.285179	0.280283	0.312188	0.307476	0.306791	0.291908	0.292142	0.292143	0.292143	0.292053	0.293795	0.29292	0.292688	0.292688	0.291933	0.292165	0.292166	0.292341	0.292341	0.293412	0.293097	0.293212	0.291759	0.292398	0.292805	0.292863	0.292515	0.291877
GCA_016455265.1	0.295114	0.295223	0.275255	0.275406	0.275332	0.275327	0.275741	0.275741	0.275623	0.293251	0.277269	0.303265	0.303309	0.296019	0.293794	0.2943	0.294355	0.294187	0.293583	0.293752	0.293752	0.29403	0.289134	0.321039	0.316328	0.315642	0.300759	0.300993	0.300995	0.300995	0.300904	0.302647	0.301772	0.301539	0.30154	0.300784	0.301017	0.301018	0.301193	0.301193	0.302263	0.301949	0.302064	0.300611	0.30125	0.301657	0.301714	0.301366	0.300728
GCA_016455185.1	0.287926	0.288035	0.268068	0.268218	0.268145	0.26814	0.268553	0.268553	0.268436	0.286063	0.270082	0.296078	0.296121	0.288832	0.286606	0.287112	0.287167	0.286999	0.286396	0.286565	0.286565	0.286843	0.281946	0.313852	0.30914	0.308454	0.293572	0.293806	0.293807	0.293807	0.293716	0.295459	0.294584	0.294352	0.294352	0.293596	0.293829	0.29383	0.294005	0.294005	0.295075	0.294761	0.294876	0.293423	0.294062	0.294469	0.294527	0.294179	0.293541
GCA_016455285.1	0.280189	0.280298	0.260331	0.260481	0.260408	0.260403	0.260817	0.260817	0.260699	0.278326	0.262345	0.288341	0.288384	0.281095	0.27887	0.279376	0.279431	0.279262	0.278659	0.278828	0.278828	0.279106	0.27421	0.306115	0.301403	0.300718	0.285835	0.286069	0.28607	0.28607	0.28598	0.287722	0.286847	0.286615	0.286615	0.28586	0.286092	0.286093	0.286268	0.286268	0.287339	0.287024	0.287139	0.285686	0.286325	0.286732	0.28679	0.286442	0.285804
GCA_028563735.1	0.299414	0.299523	0.279556	0.279706	0.279633	0.279628	0.280042	0.280042	0.279924	0.297551	0.28157	0.307566	0.307609	0.30032	0.298095	0.2986	0.298655	0.298487	0.297884	0.298053	0.298053	0.298331	0.293435	0.32534	0.320628	0.319942	0.30506	0.305294	0.305295	0.305295	0.305205	0.306947	0.306072	0.30584	0.30584	0.305085	0.305317	0.305318	0.305493	0.305493	0.306564	0.306249	0.306364	0.304911	0.30555	0.305957	0.306015	0.305667	0.305029
GCA_016482445.1	0.300987	0.301095	0.281128	0.281278	0.281205	0.2812	0.281614	0.281614	0.281496	0.299123	0.283142	0.309138	0.309181	0.301892	0.299667	0.300173	0.300228	0.30006	0.299456	0.299625	0.299625	0.299903	0.295007	0.326912	0.322201	0.321515	0.306632	0.306866	0.306867	0.306867	0.306777	0.308519	0.307644	0.307412	0.307413	0.306657	0.306889	0.30689	0.307066	0.307066	0.308136	0.307821	0.307936	0.306484	0.307122	0.307529	0.307587	0.307239	0.306601
GCA_028564075.1	0.291925	0.292034	0.272066	0.272217	0.272143	0.272138	0.272552	0.272552	0.272434	0.290062	0.27408	0.300077	0.30012	0.29283	0.290605	0.291111	0.291166	0.290998	0.290394	0.290563	0.290563	0.290842	0.285945	0.31785	0.313139	0.312453	0.29757	0.297805	0.297806	0.297806	0.297715	0.299458	0.298583	0.29835	0.298351	0.297595	0.297828	0.297829	0.298004	0.298004	0.299074	0.29876	0.298875	0.297422	0.298061	0.298468	0.298526	0.298178	0.297539
GCA_028564015.1	0.266136	0.266245	0.246278	0.246428	0.246355	0.246349	0.246763	0.246763	0.246645	0.264273	0.248291	0.274288	0.274331	0.267041	0.264816	0.265322	0.265377	0.265209	0.264605	0.264775	0.264775	0.265053	0.260156	0.292062	0.28735	0.286664	0.271781	0.272016	0.272017	0.272017	0.271926	0.273669	0.272794	0.272562	0.272562	0.271806	0.272039	0.27204	0.272215	0.272215	0.273285	0.272971	0.273086	0.271633	0.272272	0.272679	0.272737	0.272389	0.27175
GCA_028563795.1	0.298095	0.298203	0.278236	0.278386	0.278313	0.278308	0.278722	0.278722	0.278604	0.296231	0.28025	0.306246	0.306289	0.299	0.296775	0.297281	0.297336	0.297168	0.296564	0.296733	0.296733	0.297011	0.292115	0.32402	0.319309	0.318623	0.30374	0.303974	0.303975	0.303975	0.303885	0.305628	0.304753	0.30452	0.304521	0.303765	0.303998	0.303999	0.304174	0.304174	0.305244	0.30493	0.305045	0.303592	0.304231	0.304638	0.304695	0.304347	0.303709
SRR19635849	0.302793	0.302902	0.282935	0.283085	0.283012	0.283007	0.28342	0.28342	0.283303	0.30093	0.284949	0.310945	0.310988	0.303699	0.301473	0.301979	0.302034	0.301866	0.301263	0.301432	0.301432	0.30171	0.296813	0.328719	0.324007	0.323321	0.308439	0.308673	0.308674	0.308674	0.308583	0.310326	0.309451	0.309219	0.309219	0.308463	0.308696	0.308697	0.308872	0.308872	0.309942	0.309628	0.309743	0.30829	0.308929	0.309336	0.309394	0.309046	0.308408
GCA_028563835.1	0.277263	0.277372	0.257405	0.257555	0.257482	0.257477	0.257891	0.257891	0.257773	0.2754	0.259419	0.285415	0.285458	0.278169	0.275944	0.276449	0.276504	0.276336	0.275733	0.275902	0.275902	0.27618	0.271284	0.303189	0.298477	0.297791	0.282909	0.283143	0.283144	0.283144	0.283054	0.284796	0.283921	0.283689	0.283689	0.282934	0.283166	0.283167	0.283342	0.283342	0.284413	0.284098	0.284213	0.28276	0.283399	0.283806	0.283864	0.283516	0.282878
GCA_028563235.1	0.27631	0.276419	0.256452	0.256602	0.256529	0.256523	0.256937	0.256937	0.256819	0.274447	0.258466	0.284462	0.284505	0.277215	0.27499	0.275496	0.275551	0.275383	0.274779	0.274949	0.274949	0.275227	0.27033	0.302236	0.297524	0.296838	0.281955	0.28219	0.282191	0.282191	0.2821	0.283843	0.282968	0.282736	0.282736	0.28198	0.282213	0.282214	0.282389	0.282389	0.283459	0.283145	0.28326	0.281807	0.282446	0.282853	0.282911	0.282563	0.281924
GCA_028563755.1	0.260319	0.260428	0.24046	0.240611	0.240537	0.240532	0.240946	0.240946	0.240828	0.258456	0.242474	0.268471	0.268514	0.261224	0.258999	0.259505	0.25956	0.259392	0.258788	0.258957	0.258957	0.259236	0.254339	0.286244	0.281533	0.280847	0.265964	0.266199	0.2662	0.2662	0.266109	0.267852	0.266977	0.266745	0.266745	0.265989	0.266222	0.266223	0.266398	0.266398	0.267468	0.267154	0.267269	0.265816	0.266455	0.266862	0.26692	0.266572	0.265933
GCA_028563595.1	0.277323	0.277431	0.257464	0.257614	0.257541	0.257536	0.25795	0.25795	0.257832	0.275459	0.259478	0.285474	0.285517	0.278228	0.276003	0.276509	0.276564	0.276396	0.275792	0.275961	0.275961	0.276239	0.271343	0.303248	0.298536	0.297851	0.282968	0.283202	0.283203	0.283203	0.283113	0.284855	0.28398	0.283748	0.283749	0.282993	0.283225	0.283226	0.283401	0.283401	0.284472	0.284157	0.284272	0.28282	0.283458	0.283865	0.283923	0.283575	0.282937
GCA_028563655.1	0.277117	0.277226	0.257259	0.257409	0.257336	0.257331	0.257745	0.257745	0.257627	0.275254	0.259273	0.285269	0.285312	0.278023	0.275798	0.276304	0.276359	0.27619	0.275587	0.275756	0.275756	0.276034	0.271138	0.303043	0.298331	0.297646	0.282763	0.282997	0.282998	0.282998	0.282908	0.28465	0.283775	0.283543	0.283543	0.282788	0.28302	0.283021	0.283196	0.283196	0.284267	0.283952	0.284067	0.282614	0.283253	0.28366	0.283718	0.28337	0.282732
GCA_028563855.1	0.276989	0.277097	0.25713	0.25728	0.257207	0.257202	0.257616	0.257616	0.257498	0.275125	0.259144	0.28514	0.285183	0.277894	0.275669	0.276175	0.27623	0.276062	0.275458	0.275627	0.275627	0.275905	0.271009	0.302914	0.298202	0.297517	0.282634	0.282868	0.282869	0.282869	0.282779	0.284521	0.283646	0.283414	0.283415	0.282659	0.282891	0.282892	0.283067	0.283067	0.284138	0.283823	0.283938	0.282486	0.283124	0.283531	0.283589	0.283241	0.282603
GCA_028563875.1	0.306834	0.306943	0.286976	0.287126	0.287053	0.287048	0.287462	0.287462	0.287344	0.304971	0.28899	0.314986	0.315029	0.30774	0.305515	0.306021	0.306076	0.305907	0.305304	0.305473	0.305473	0.305751	0.300855	0.33276	0.328048	0.327363	0.31248	0.312714	0.312715	0.312715	0.312625	0.314367	0.313492	0.31326	0.31326	0.312505	0.312737	0.312738	0.312913	0.312913	0.313984	0.313669	0.313784	0.312331	0.31297	0.313377	0.313435	0.313087	0.312449
GCA_028563775.1	0.282371	0.282479	0.262512	0.262662	0.262589	0.262584	0.262998	0.262998	0.26288	0.280507	0.264526	0.290522	0.290565	0.283276	0.281051	0.281557	0.281612	0.281444	0.28084	0.281009	0.281009	0.281287	0.276391	0.308296	0.303585	0.302899	0.288016	0.28825	0.288251	0.288251	0.288161	0.289904	0.289029	0.288796	0.288797	0.288041	0.288273	0.288274	0.28845	0.28845	0.28952	0.289205	0.289321	0.287868	0.288507	0.288913	0.288971	0.288623	0.287985
GCA_016482035.1	0.27048	0.270588	0.250621	0.250772	0.250698	0.250693	0.251107	0.251107	0.250989	0.268617	0.252635	0.278631	0.278674	0.271385	0.26916	0.269666	0.269721	0.269553	0.268949	0.269118	0.269118	0.269396	0.2645	0.296405	0.291694	0.291008	0.276125	0.276359	0.27636	0.27636	0.27627	0.278013	0.277138	0.276905	0.276906	0.27615	0.276383	0.276384	0.276559	0.276559	0.277629	0.277315	0.27743	0.275977	0.276616	0.277023	0.27708	0.276732	0.276094
GCA_028564055.1	0.287981	0.28809	0.268123	0.268273	0.2682	0.268194	0.268608	0.268608	0.26849	0.286118	0.270136	0.296133	0.296176	0.288886	0.286661	0.287167	0.287222	0.287054	0.28645	0.286619	0.286619	0.286898	0.282001	0.313907	0.309195	0.308509	0.293626	0.293861	0.293862	0.293862	0.293771	0.295514	0.294639	0.294407	0.294407	0.293651	0.293884	0.293885	0.29406	0.29406	0.29513	0.294816	0.294931	0.293478	0.294117	0.294524	0.294582	0.294234	0.293595
GCA_016481865.1	0.279361	0.279469	0.259502	0.259652	0.259579	0.259574	0.259988	0.259988	0.25987	0.277498	0.261516	0.287512	0.287555	0.280266	0.278041	0.278547	0.278602	0.278434	0.27783	0.277999	0.277999	0.278277	0.273381	0.305286	0.300575	0.299889	0.285006	0.28524	0.285241	0.285241	0.285151	0.286894	0.286019	0.285786	0.285787	0.285031	0.285264	0.285265	0.28544	0.28544	0.28651	0.286196	0.286311	0.284858	0.285497	0.285904	0.285961	0.285613	0.284975
GCA_028563675.1	0.272588	0.272697	0.25273	0.25288	0.252807	0.252802	0.253215	0.253215	0.253098	0.270725	0.254744	0.28074	0.280783	0.273493	0.271268	0.271774	0.271829	0.271661	0.271058	0.271227	0.271227	0.271505	0.266608	0.298514	0.293802	0.293116	0.278234	0.278468	0.278469	0.278469	0.278378	0.280121	0.279246	0.279014	0.279014	0.278258	0.278491	0.278492	0.278667	0.278667	0.279737	0.279423	0.279538	0.278085	0.278724	0.279131	0.279189	0.278841	0.278203
GCA_028563995.1	0.271956	0.272065	0.252097	0.252248	0.252174	0.252169	0.252583	0.252583	0.252465	0.270093	0.254111	0.280108	0.280151	0.272861	0.270636	0.271142	0.271197	0.271029	0.270425	0.270594	0.270594	0.270873	0.265976	0.297881	0.29317	0.292484	0.277601	0.277836	0.277837	0.277837	0.277746	0.279489	0.278614	0.278381	0.278382	0.277626	0.277859	0.27786	0.278035	0.278035	0.279105	0.278791	0.278906	0.277453	0.278092	0.278499	0.278557	0.278209	0.27757
SRR19635837	0.272761	0.27287	0.252902	0.253053	0.252979	0.252974	0.253388	0.253388	0.25327	0.270898	0.254916	0.280913	0.280956	0.273666	0.271441	0.271947	0.272002	0.271834	0.27123	0.271399	0.271399	0.271677	0.266781	0.298686	0.293975	0.293289	0.278406	0.27864	0.278642	0.278642	0.278551	0.280294	0.279419	0.279186	0.279187	0.278431	0.278664	0.278665	0.27884	0.27884	0.27991	0.279596	0.279711	0.278258	0.278897	0.279304	0.279361	0.279013	0.278375
GCA_028563815.1	0.271978	0.272087	0.25212	0.25227	0.252197	0.252191	0.252605	0.252605	0.252487	0.270115	0.254133	0.28013	0.280173	0.272883	0.270658	0.271164	0.271219	0.271051	0.270447	0.270616	0.270616	0.270895	0.265998	0.297904	0.293192	0.292506	0.277623	0.277858	0.277859	0.277859	0.277768	0.279511	0.278636	0.278404	0.278404	0.277648	0.277881	0.277882	0.278057	0.278057	0.279127	0.278813	0.278928	0.277475	0.278114	0.278521	0.278579	0.278231	0.277592
GCA_028563715.1	0.274989	0.275097	0.25513	0.25528	0.255207	0.255202	0.255616	0.255616	0.255498	0.273125	0.257144	0.28314	0.283183	0.275894	0.273669	0.274175	0.27423	0.274062	0.273458	0.273627	0.273627	0.273905	0.269009	0.300914	0.296203	0.295517	0.280634	0.280868	0.280869	0.280869	0.280779	0.282522	0.281647	0.281414	0.281415	0.280659	0.280892	0.280893	0.281068	0.281068	0.282138	0.281823	0.281939	0.280486	0.281125	0.281532	0.281589	0.281241	0.280603
GCA_028563695.1	0.272291	0.2724	0.252432	0.252583	0.252509	0.252504	0.252918	0.252918	0.2528	0.270428	0.254446	0.280443	0.280486	0.273196	0.270971	0.271477	0.271532	0.271364	0.27076	0.270929	0.270929	0.271208	0.266311	0.298216	0.293505	0.292819	0.277936	0.278171	0.278172	0.278172	0.278081	0.279824	0.278949	0.278717	0.278717	0.277961	0.278194	0.278195	0.27837	0.27837	0.27944	0.279126	0.279241	0.277788	0.278427	0.278834	0.278892	0.278544	0.277905
GCA_028563915.1	0.272924	0.273033	0.253066	0.253216	0.253143	0.253138	0.253552	0.253552	0.253434	0.271061	0.25508	0.281076	0.281119	0.27383	0.271605	0.27211	0.272165	0.271997	0.271394	0.271563	0.271563	0.271841	0.266945	0.29885	0.294138	0.293452	0.27857	0.278804	0.278805	0.278805	0.278715	0.280457	0.279582	0.27935	0.27935	0.278595	0.278827	0.278828	0.279003	0.279003	0.280074	0.279759	0.279874	0.278421	0.27906	0.279467	0.279525	0.279177	0.278539
GCA_028564135.1	0.272925	0.273033	0.253066	0.253216	0.253143	0.253138	0.253552	0.253552	0.253434	0.271061	0.25508	0.281076	0.281119	0.27383	0.271605	0.272111	0.272166	0.271998	0.271394	0.271563	0.271563	0.271841	0.266945	0.29885	0.294139	0.293453	0.27857	0.278804	0.278805	0.278805	0.278715	0.280458	0.279583	0.27935	0.279351	0.278595	0.278827	0.278828	0.279004	0.279004	0.280074	0.279759	0.279875	0.278422	0.279061	0.279467	0.279525	0.279177	0.278539
GCA_028563895.1	0.273112	0.273221	0.253254	0.253404	0.253331	0.253325	0.253739	0.253739	0.253622	0.271249	0.255268	0.281264	0.281307	0.274017	0.271792	0.272298	0.272353	0.272185	0.271581	0.271751	0.271751	0.272029	0.267132	0.299038	0.294326	0.29364	0.278757	0.278992	0.278993	0.278993	0.278902	0.280645	0.27977	0.279538	0.279538	0.278782	0.279015	0.279016	0.279191	0.279191	0.280261	0.279947	0.280062	0.278609	0.279248	0.279655	0.279713	0.279365	0.278726
GCA_016481845.1	0.302824	0.302933	0.282965	0.283116	0.283042	0.283037	0.283451	0.283451	0.283333	0.300961	0.284979	0.310976	0.311019	0.303729	0.301504	0.30201	0.302065	0.301897	0.301293	0.301462	0.301462	0.301741	0.296844	0.328749	0.324038	0.323352	0.308469	0.308704	0.308705	0.308705	0.308614	0.310357	0.309482	0.309249	0.30925	0.308494	0.308727	0.308728	0.308903	0.308903	0.309973	0.309659	0.309774	0.308321	0.30896	0.309367	0.309425	0.309077	0.308438
GCA_028563975.1	0.302266	0.302375	0.282408	0.282558	0.282485	0.282479	0.282893	0.282893	0.282775	0.300403	0.284421	0.310418	0.310461	0.303171	0.300946	0.301452	0.301507	0.301339	0.300735	0.300905	0.300905	0.301183	0.296286	0.328192	0.32348	0.322794	0.307911	0.308146	0.308147	0.308147	0.308056	0.309799	0.308924	0.308692	0.308692	0.307936	0.308169	0.30817	0.308345	0.308345	0.309415	0.309101	0.309216	0.307763	0.308402	0.308809	0.308867	0.308519	0.30788
Canine_48	0.274804	0.274913	0.254945	0.255096	0.255022	0.255017	0.255431	0.255431	0.255313	0.272941	0.256959	0.282956	0.282999	0.275709	0.273484	0.27399	0.274045	0.273877	0.273273	0.273442	0.273442	0.273721	0.268824	0.30073	0.296018	0.295332	0.280449	0.280684	0.280685	0.280685	0.280594	0.282337	0.281462	0.28123	0.28123	0.280474	0.280707	0.280708	0.280883	0.280883	0.281953	0.281639	0.281754	0.280301	0.28094	0.281347	0.281405	0.281057	0.280418
GCA_015584555.1	0.261478	0.261587	0.24162	0.24177	0.241697	0.241692	0.242106	0.242106	0.241988	0.259615	0.243634	0.26963	0.269673	0.262384	0.260159	0.260664	0.260719	0.260551	0.259948	0.260117	0.260117	0.260395	0.255499	0.287404	0.282692	0.282006	0.267124	0.267358	0.267359	0.267359	0.267268	0.269011	0.268136	0.267904	0.267904	0.267149	0.267381	0.267382	0.267557	0.267557	0.268628	0.268313	0.268428	0.266975	0.267614	0.268021	0.268079	0.267731	0.267093
GCA_015584975.1	0.261569	0.261678	0.241711	0.241861	0.241788	0.241783	0.242197	0.242197	0.242079	0.259706	0.243725	0.269721	0.269764	0.262475	0.26025	0.260755	0.26081	0.260642	0.260039	0.260208	0.260208	0.260486	0.25559	0.287495	0.282783	0.282097	0.267215	0.267449	0.26745	0.26745	0.26736	0.269102	0.268227	0.267995	0.267995	0.26724	0.267472	0.267473	0.267648	0.267648	0.268719	0.268404	0.268519	0.267066	0.267705	0.268112	0.26817	0.267822	0.267184
GCA_016482145.1	0.262289	0.262398	0.24243	0.242581	0.242507	0.242502	0.242916	0.242916	0.242798	0.260426	0.244444	0.27044	0.270484	0.263194	0.260969	0.261475	0.26153	0.261362	0.260758	0.260927	0.260927	0.261205	0.256309	0.288214	0.283503	0.282817	0.267934	0.268168	0.26817	0.26817	0.268079	0.269822	0.268947	0.268714	0.268715	0.267959	0.268192	0.268193	0.268368	0.268368	0.269438	0.269124	0.269239	0.267786	0.268425	0.268832	0.268889	0.268541	0.267903
GCA_015584915.1	0.266496	0.266605	0.246638	0.246788	0.246715	0.24671	0.247124	0.247124	0.247006	0.264633	0.248652	0.274648	0.274691	0.267402	0.265177	0.265683	0.265738	0.265569	0.264966	0.265135	0.265135	0.265413	0.260517	0.292422	0.28771	0.287025	0.272142	0.272376	0.272377	0.272377	0.272287	0.274029	0.273154	0.272922	0.272922	0.272167	0.272399	0.2724	0.272575	0.272575	0.273646	0.273331	0.273446	0.271993	0.272632	0.273039	0.273097	0.272749	0.272111
GCA_001792775.2	0.234192	0.234301	0.214333	0.214484	0.21441	0.214405	0.214819	0.214819	0.214701	0.232329	0.216347	0.253508	0.253551	0.246262	0.244037	0.244543	0.244598	0.24443	0.243826	0.243995	0.243995	0.244273	0.239377	0.271282	0.26657	0.265885	0.251002	0.251236	0.251237	0.251237	0.251147	0.252889	0.252014	0.251782	0.251783	0.251027	0.251259	0.25126	0.251435	0.251435	0.252506	0.252191	0.252306	0.250854	0.251492	0.251899	0.251957	0.251609	0.250971
GCA_001792775.2.1	0.234192	0.234301	0.214333	0.214484	0.21441	0.214405	0.214819	0.214819	0.214701	0.232329	0.216347	0.253508	0.253551	0.246262	0.244037	0.244543	0.244598	0.24443	0.243826	0.243995	0.243995	0.244273	0.239377	0.271282	0.26657	0.265885	0.251002	0.251236	0.251237	0.251237	0.251147	0.252889	0.252014	0.251782	0.251783	0.251027	0.251259	0.25126	0.251435	0.251435	0.252506	0.252191	0.252306	0.250854	0.251492	0.251899	0.251957	0.251609	0.250971
[truncated: 92 more columns]

## Sheet: Table S7_s_pseudi_ref_dist
Genome_ID	Min_distance_to_reference_genomes	Max_distance_to_reference_genomes	Mean_distance_to_reference_genomes
Canine_50	0.260888	0.332175	0.302935
Canine_48	0.217691	0.314298	0.280315
Canine_18	0.217213	0.313667	0.26676
Canine_44	0.208	0.306389	0.27485
Canine_2	0.203432	0.309355	0.265622
Canine_1	0.203323	0.309246	0.265513
Canine_43	0.195367	0.306796	0.275447
Canine_45	0.172564	0.304986	0.273447
Canine_4	0.160561	0.310974	0.279271
Canine_24	0.156894	0.303267	0.237856
Canine_5	0.147452	0.296658	0.259552
Canine_46	0.0454762	0.280003	0.247535
Canine_36	0.0172718	0.301597	0.261627
Canine_15	0.0112667	0.293138	0.22222
Canine_9	0.00572822	0.294179	0.223202
Canine_30	0.00479069	0.293556	0.222575
Canine_12	0.00402592	0.292791	0.22181
Canine_11	0.00388658	0.292651	0.221671
Canine_33	0.00381583	0.292581	0.2216
Canine_25	0.0038158	0.292581	0.2216
Canine_32	0.00374519	0.29251	0.22153
Canine_3	0.00367745	0.292997	0.222012
Canine_38	0.00341496	0.317398	0.257033
Canine_6	0.00325928	0.292579	0.221594
Canine_17	0.00304727	0.295828	0.255715
Canine_49	0.00298174	0.295763	0.25565
Canine_13	0.00296836	0.316779	0.218262
Canine_35	0.0029177	0.295699	0.255586
Canine_8	0.00288988	0.295671	0.255558
Canine_7	0.0027838	0.295565	0.255452
Canine_10	0.00274241	0.295524	0.25541
