# Supplementary material for: Molecular Epidemiological Characteristics of Staphylococcus pseudintermedius, Staphylococcus coagulans, and Coagulase-Negative Staphylococci Cultured from Clinical Canine Skin and Ear Samples in Queensland
Source: Antibiotics (Basel). 2025 Jan 13;14(1):80. doi: 10.3390/antibiotics14010080 (PMC11761246; doi:10.3390/antibiotics14010080)
Supplement: Supplementary file 1 [file antibiotics-14-00080-s001.zip › Tables S8_S9_S_coagulans_SNP_tree_distances.xlsx]

## Sheet: Table S8scoagulans_pairwise_dis
Genome	GCA_944739135.1	GCA_944739755.1	GCA_944739025.1	GCA_944740485.1	GCA_944738435.1	GCA_944739655.1	GCA_944738905.1	GCA_944739145.1	GCA_944740365.1	GCA_944738055.1	GCA_944739445.1	GCA_944739415.1	GCA_018616775.1	GCA_018617005.1	GCA_018616995.1	GCA_944739325.1	GCA_944739155.1	GCA_944738585.1	GCA_944739625.1	GCA_944739715.1	GCA_944738245.1	GCA_944739385.1	GCA_944738765.1	Canine_22	Canine_20	Canine_37	GCA_944739295.1	GCA_944738935.1	GCA_001188855.1	GCA_944738715.1	GCA_944739095.1	GCA_944739745.1	GCA_944738945.1	GCA_944738895.1	GCA_944738475.1	GCA_944739175.1	GCA_944739545.1	GCA_944739565.1	GCA_944740055.1	GCA_944738705.1	GCA_944738485.1	GCA_944740355.1	GCA_944739995.1	GCA_944738675.1	GCA_944738985.1	GCA_944739965.1	GCA_944738355.1	GCA_944739315.1	GCA_944738425.1
GCA_944739135.1	0	0.00586742	0.00527377	0.0042697	0.00488783	0.00521111	0.00472199	0.00495316	0.00536456	0.393959	0.406481	0.406537	0.40612	0.405979	0.406261	0.399795	0.404375	0.404285	0.404709	0.404286	0.403894	0.395736	0.396212	0.397667	0.397544	0.397729	0.404185	0.398536	0.397162	0.397391	0.397686	0.397817	0.397817	0.397817	0.397394	0.397948	0.398177	0.398112	0.39759	0.397817	0.398013	0.397621	0.397654	0.39785	0.397752	0.39785	0.398536	0.397719	0.397784
GCA_944739755.1	0.00586742	0	0.00506927	0.00406519	0.004744	0.00506728	0.00457817	0.00480934	0.00522073	0.394419	0.406942	0.406997	0.40658	0.406439	0.406721	0.400255	0.404836	0.404745	0.405169	0.404746	0.404354	0.396197	0.396672	0.398127	0.398005	0.398189	0.404645	0.398996	0.397622	0.397851	0.398146	0.398277	0.398278	0.398278	0.397854	0.398409	0.398637	0.398572	0.39805	0.398277	0.398473	0.398082	0.398114	0.39831	0.398212	0.39831	0.398996	0.398179	0.398245
GCA_944739025.1	0.00527377	0.00506927	0	0.00270114	0.00415036	0.00447364	0.00398453	0.0042157	0.00462709	0.393826	0.406348	0.406404	0.405987	0.405845	0.406128	0.399661	0.404242	0.404152	0.404575	0.404153	0.403761	0.395603	0.396079	0.397533	0.397411	0.397595	0.404052	0.398402	0.397029	0.397257	0.397553	0.397683	0.397684	0.397684	0.397261	0.397815	0.398044	0.397978	0.397456	0.397684	0.39788	0.397488	0.397521	0.397717	0.397618	0.397716	0.398402	0.397586	0.397651
GCA_944740485.1	0.0042697	0.00406519	0.00270114	0	0.00314628	0.00346956	0.00298045	0.00321162	0.00362301	0.392821	0.405344	0.405399	0.404983	0.404841	0.405124	0.398657	0.403238	0.403148	0.403571	0.403149	0.402756	0.394599	0.395075	0.396529	0.396407	0.396591	0.403048	0.397398	0.396024	0.396253	0.396549	0.396679	0.39668	0.39668	0.396257	0.396811	0.39704	0.396974	0.396452	0.39668	0.396876	0.396484	0.396517	0.396713	0.396614	0.396712	0.397398	0.396582	0.396647
GCA_944738435.1	0.00488783	0.004744	0.00415036	0.00314628	0	0.00372898	0.00323987	0.00347104	0.00388244	0.39344	0.405962	0.406018	0.405601	0.405459	0.405742	0.399275	0.403856	0.403766	0.404189	0.403767	0.403375	0.395217	0.395693	0.397147	0.397025	0.397209	0.403666	0.398016	0.396643	0.396871	0.397167	0.397297	0.397298	0.397298	0.396875	0.397429	0.397658	0.397592	0.39707	0.397298	0.397494	0.397102	0.397135	0.397331	0.397232	0.39733	0.398016	0.3972	0.397265
GCA_944739655.1	0.00521111	0.00506728	0.00447364	0.00346956	0.00372898	0	0.00187557	0.00210674	0.00251814	0.393763	0.406285	0.406341	0.405924	0.405783	0.406065	0.399599	0.404179	0.404089	0.404513	0.40409	0.403698	0.39554	0.396016	0.397471	0.397348	0.397533	0.403989	0.39834	0.396966	0.397195	0.39749	0.397621	0.397621	0.397621	0.397198	0.397752	0.397981	0.397916	0.397394	0.397621	0.397817	0.397425	0.397458	0.397654	0.397556	0.397654	0.39834	0.397523	0.397588
GCA_944738905.1	0.00472199	0.00457817	0.00398453	0.00298045	0.00323987	0.00187557	0	0.00146429	0.00187568	0.393274	0.405796	0.405852	0.405435	0.405293	0.405576	0.39911	0.40369	0.4036	0.404024	0.403601	0.403209	0.395051	0.395527	0.396982	0.396859	0.397044	0.4035	0.397851	0.396477	0.396706	0.397001	0.397132	0.397132	0.397132	0.396709	0.397263	0.397492	0.397427	0.396905	0.397132	0.397328	0.396936	0.396969	0.397165	0.397066	0.397164	0.39785	0.397034	0.397099
GCA_944739145.1	0.00495316	0.00480934	0.0042157	0.00321162	0.00347104	0.00210674	0.00146429	0	0.00123313	0.393505	0.406027	0.406083	0.405666	0.405525	0.405807	0.399341	0.403921	0.403831	0.404255	0.403832	0.40344	0.395282	0.395758	0.397213	0.39709	0.397275	0.403731	0.398082	0.396708	0.396937	0.397232	0.397363	0.397363	0.397363	0.39694	0.397494	0.397723	0.397658	0.397136	0.397363	0.397559	0.397167	0.3972	0.397396	0.397298	0.397396	0.398082	0.397265	0.39733
GCA_944740365.1	0.00536456	0.00522073	0.00462709	0.00362301	0.00388244	0.00251814	0.00187568	0.00123313	0	0.393916	0.406439	0.406494	0.406077	0.405936	0.406218	0.399752	0.404333	0.404242	0.404666	0.404244	0.403851	0.395694	0.39617	0.397624	0.397502	0.397686	0.404142	0.398493	0.397119	0.397348	0.397643	0.397774	0.397775	0.397775	0.397351	0.397906	0.398135	0.398069	0.397547	0.397775	0.39797	0.397579	0.397612	0.397808	0.397709	0.397807	0.398493	0.397676	0.397742
GCA_944738055.1	0.393959	0.394419	0.393826	0.392821	0.39344	0.393763	0.393274	0.393505	0.393916	0	0.120523	0.120578	0.120161	0.12002	0.120302	0.113836	0.118417	0.118326	0.11875	0.118327	0.117935	0.109777	0.110253	0.111708	0.111585	0.11177	0.118226	0.112577	0.111203	0.111432	0.111727	0.111858	0.111858	0.111858	0.111435	0.11199	0.112218	0.112153	0.111631	0.111858	0.112054	0.111663	0.111695	0.111891	0.111793	0.111891	0.112577	0.11176	0.111825
GCA_944739445.1	0.406481	0.406942	0.406348	0.405344	0.405962	0.406285	0.405796	0.406027	0.406439	0.120523	0	5.74313e-05	0.00211969	0.00197821	0.00226061	0.105907	0.110488	0.110398	0.110821	0.110399	0.110007	0.101849	0.102325	0.103779	0.103657	0.103841	0.110298	0.104649	0.103275	0.103503	0.103799	0.103929	0.10393	0.10393	0.103507	0.104061	0.10429	0.104224	0.103702	0.10393	0.104126	0.103734	0.103767	0.103963	0.103864	0.103962	0.104648	0.103832	0.103897
GCA_944739415.1	0.406537	0.406997	0.406404	0.405399	0.406018	0.406341	0.405852	0.406083	0.406494	0.120578	5.74313e-05	0	0.00217512	0.00203364	0.00231604	0.105963	0.110544	0.110453	0.110877	0.110454	0.110062	0.101904	0.10238	0.103835	0.103712	0.103897	0.110353	0.104704	0.10333	0.103559	0.103854	0.103985	0.103985	0.103985	0.103562	0.104117	0.104345	0.10428	0.103758	0.103985	0.104181	0.10379	0.103822	0.104018	0.10392	0.104018	0.104704	0.103887	0.103952
GCA_018616775.1	0.40612	0.40658	0.405987	0.404983	0.405601	0.405924	0.405435	0.405666	0.406077	0.120161	0.00211969	0.00217512	0	0.00081857	0.00110097	0.105546	0.110127	0.110036	0.11046	0.110037	0.109645	0.101488	0.101963	0.103418	0.103296	0.10348	0.109936	0.104287	0.102913	0.103142	0.103437	0.103568	0.103569	0.103569	0.103145	0.1037	0.103928	0.103863	0.103341	0.103568	0.103764	0.103373	0.103405	0.103601	0.103503	0.103601	0.104287	0.10347	0.103536
GCA_018617005.1	0.405979	0.406439	0.405845	0.404841	0.405459	0.405783	0.405293	0.405525	0.405936	0.12002	0.00197821	0.00203364	0.00081857	0	0.00090357	0.105405	0.109985	0.109895	0.110318	0.109896	0.109504	0.101346	0.101822	0.103276	0.103154	0.103338	0.109795	0.104146	0.102772	0.103001	0.103296	0.103427	0.103427	0.103427	0.103004	0.103558	0.103787	0.103722	0.1032	0.103427	0.103623	0.103231	0.103264	0.10346	0.103361	0.103459	0.104145	0.103329	0.103394
GCA_018616995.1	0.406261	0.406721	0.406128	0.405124	0.405742	0.406065	0.405576	0.405807	0.406218	0.120302	0.00226061	0.00231604	0.00110097	0.00090357	0	0.105687	0.110268	0.110177	0.110601	0.110178	0.109786	0.101628	0.102104	0.103559	0.103436	0.103621	0.110077	0.104428	0.103054	0.103283	0.103578	0.103709	0.10371	0.10371	0.103286	0.103841	0.104069	0.104004	0.103482	0.103709	0.103905	0.103514	0.103546	0.103742	0.103644	0.103742	0.104428	0.103611	0.103676
GCA_944739325.1	0.399795	0.400255	0.399661	0.398657	0.399275	0.399599	0.39911	0.399341	0.399752	0.113836	0.105907	0.105963	0.105546	0.105405	0.105687	0	0.0746585	0.0745681	0.0749917	0.0745692	0.0741769	0.0784268	0.0789026	0.0803571	0.0802347	0.0804192	0.0868755	0.0812263	0.0798524	0.0800812	0.0803766	0.0805072	0.0805078	0.0805078	0.0800846	0.0806389	0.0808676	0.0808023	0.0802802	0.0805076	0.0807035	0.0803119	0.0803447	0.0805406	0.0804421	0.0805401	0.0812261	0.0804096	0.0804747
GCA_944739155.1	0.404375	0.404836	0.404242	0.403238	0.403856	0.404179	0.40369	0.403921	0.404333	0.118417	0.110488	0.110544	0.110127	0.109985	0.110268	0.0746585	0	0.00177965	0.00268496	0.00226249	0.00187019	0.0830075	0.0834833	0.0849379	0.0848154	0.0849999	0.0914562	0.085807	0.0844332	0.084662	0.0849573	0.0850879	0.0850885	0.0850885	0.0846653	0.0852196	0.0854483	0.085383	0.0848609	0.0850884	0.0852842	0.0848927	0.0849254	0.0851214	0.0850228	0.0851208	0.0858069	0.0849903	0.0850555
GCA_944738585.1	0.404285	0.404745	0.404152	0.403148	0.403766	0.404089	0.4036	0.403831	0.404242	0.118326	0.110398	0.110453	0.110036	0.109895	0.110177	0.0745681	0.00177965	0	0.00259455	0.00217208	0.00177978	0.0829171	0.0833929	0.0848475	0.084725	0.0849095	0.0913658	0.0857166	0.0843427	0.0845716	0.0848669	0.0849975	0.0849981	0.0849981	0.0845749	0.0851292	0.0853579	0.0852926	0.0847705	0.0849979	0.0851938	0.0848022	0.084835	0.085031	0.0849324	0.0850304	0.0857164	0.0848999	0.084965
GCA_944739625.1	0.404709	0.405169	0.404575	0.403571	0.404189	0.404513	0.404024	0.404255	0.404666	0.11875	0.110821	0.110877	0.11046	0.110318	0.110601	0.0749917	0.00268496	0.00259455	0	0.00247449	0.00220139	0.0833407	0.0838165	0.0852711	0.0851486	0.0853331	0.0917894	0.0861402	0.0847664	0.0849952	0.0852905	0.0854211	0.0854217	0.0854217	0.0849985	0.0855528	0.0857815	0.0857162	0.0851941	0.0854216	0.0856174	0.0852259	0.0852586	0.0854546	0.085356	0.085454	0.0861401	0.0853235	0.0853887
GCA_944739715.1	0.404286	0.404746	0.404153	0.403149	0.403767	0.40409	0.403601	0.403832	0.404244	0.118327	0.110399	0.110454	0.110037	0.109896	0.110178	0.0745692	0.00226249	0.00217208	0.00247449	0	0.00177891	0.0829182	0.0833941	0.0848486	0.0847262	0.0849106	0.0913669	0.0857177	0.0843439	0.0845727	0.084868	0.0849986	0.0849992	0.0849992	0.084576	0.0851303	0.0853591	0.0852937	0.0847716	0.0849991	0.0851949	0.0848034	0.0848361	0.0850321	0.0849335	0.0850316	0.0857176	0.084901	0.0849662
GCA_944738245.1	0.403894	0.404354	0.403761	0.402756	0.403375	0.403698	0.403209	0.40344	0.403851	0.117935	0.110007	0.110062	0.109645	0.109504	0.109786	0.0741769	0.00187019	0.00177978	0.00220139	0.00177891	0	0.0825259	0.0830018	0.0844563	0.0843339	0.0845183	0.0909746	0.0853254	0.0839516	0.0841804	0.0844757	0.0846063	0.0846069	0.0846069	0.0841837	0.084738	0.0849668	0.0849014	0.0843793	0.0846068	0.0848026	0.0844111	0.0844438	0.0846398	0.0845412	0.0846393	0.0853253	0.0845087	0.0845739
GCA_944739385.1	0.395736	0.396197	0.395603	0.394599	0.395217	0.39554	0.395051	0.395282	0.395694	0.109777	0.101849	0.101904	0.101488	0.101346	0.101628	0.0784268	0.0830075	0.0829171	0.0833407	0.0829182	0.0825259	0	0.00269565	0.0441754	0.0440529	0.0442374	0.0754644	0.0698152	0.0684413	0.0686702	0.0689655	0.0690961	0.0690967	0.0690967	0.0686735	0.0692278	0.0694565	0.0693912	0.0688691	0.0690966	0.0692924	0.0689008	0.0689336	0.0691296	0.069031	0.069129	0.069815	0.0689985	0.0690637
GCA_944738765.1	0.396212	0.396672	0.396079	0.395075	0.395693	0.396016	0.395527	0.395758	0.39617	0.110253	0.102325	0.10238	0.101963	0.101822	0.102104	0.0789026	0.0834833	0.0833929	0.0838165	0.0833941	0.0830018	0.00269565	0	0.0446512	0.0445288	0.0447132	0.0759403	0.0702911	0.0689172	0.069146	0.0694413	0.069572	0.0695726	0.0695726	0.0691493	0.0697036	0.0699324	0.069867	0.069345	0.0695724	0.0697683	0.0693767	0.0694095	0.0696054	0.0695069	0.0696049	0.0702909	0.0694743	0.0695395
Canine_22	0.397667	0.398127	0.397533	0.396529	0.397147	0.397471	0.396982	0.397213	0.397624	0.111708	0.103779	0.103835	0.103418	0.103276	0.103559	0.0803571	0.0849379	0.0848475	0.0852711	0.0848486	0.0844563	0.0441754	0.0446512	0	0.000244851	0.000489721	0.0773948	0.0717456	0.0703717	0.0706006	0.0708959	0.0710265	0.0710271	0.0710271	0.0706039	0.0711582	0.0713869	0.0713216	0.0707995	0.0710269	0.0712228	0.0708312	0.070864	0.07106	0.0709614	0.0710594	0.0717454	0.0709289	0.0709941
Canine_20	0.397544	0.398005	0.397411	0.396407	0.397025	0.397348	0.396859	0.39709	0.397502	0.111585	0.103657	0.103712	0.103296	0.103154	0.103436	0.0802347	0.0848154	0.084725	0.0851486	0.0847262	0.0843339	0.0440529	0.0445288	0.000244851	0	0.000367293	0.0772724	0.0716232	0.0702493	0.0704781	0.0707734	0.0709041	0.0709047	0.0709047	0.0704814	0.0710357	0.0712645	0.0711991	0.0706771	0.0709045	0.0711004	0.0707088	0.0707416	0.0709375	0.070839	0.070937	0.071623	0.0708064	0.0708716
Canine_37	0.397729	0.398189	0.397595	0.396591	0.397209	0.397533	0.397044	0.397275	0.397686	0.11177	0.103841	0.103897	0.10348	0.103338	0.103621	0.0804192	0.0849999	0.0849095	0.0853331	0.0849106	0.0845183	0.0442374	0.0447132	0.000489721	0.000367293	0	0.0774568	0.0718076	0.0704338	0.0706626	0.0709579	0.0710885	0.0710891	0.0710891	0.0706659	0.0712202	0.0714489	0.0713836	0.0708615	0.071089	0.0712848	0.0708933	0.070926	0.071122	0.0710234	0.0711214	0.0718075	0.0709909	0.0710561
GCA_944739295.1	0.404185	0.404645	0.404052	0.403048	0.403666	0.403989	0.4035	0.403731	0.404142	0.118226	0.110298	0.110353	0.109936	0.109795	0.110077	0.0868755	0.0914562	0.0913658	0.0917894	0.0913669	0.0909746	0.0754644	0.0759403	0.0773948	0.0772724	0.0774568	0	0.0659702	0.0645963	0.0648251	0.0651204	0.0652511	0.0652517	0.0652517	0.0648284	0.0653828	0.0656115	0.0655462	0.0650241	0.0652515	0.0654474	0.0650558	0.0650886	0.0652845	0.065186	0.065284	0.06597	0.0651534	0.0652186
GCA_944738935.1	0.398536	0.398996	0.398402	0.397398	0.398016	0.39834	0.397851	0.398082	0.398493	0.112577	0.104649	0.104704	0.104287	0.104146	0.104428	0.0812263	0.085807	0.0857166	0.0861402	0.0857177	0.0853254	0.0698152	0.0702911	0.0717456	0.0716232	0.0718076	0.0659702	0	0.00829558	0.00852439	0.00881971	0.00895033	0.00895094	0.00895094	0.00852771	0.00908202	0.00931077	0.00924542	0.00872333	0.00895079	0.00914664	0.00875509	0.00878782	0.0089838	0.00888524	0.00898326	0.00966928	0.0088527	0.00891789
GCA_001188855.1	0.397162	0.397622	0.397029	0.396024	0.396643	0.396966	0.396477	0.396708	0.397119	0.111203	0.103275	0.10333	0.102913	0.102772	0.103054	0.0798524	0.0844332	0.0843427	0.0847664	0.0843439	0.0839516	0.0684413	0.0689172	0.0703717	0.0702493	0.0704338	0.0645963	0.00829558	0	0.00414864	0.00444395	0.00457457	0.00457518	0.00457518	0.00415196	0.00470626	0.00493501	0.00486966	0.00434757	0.00457503	0.00477088	0.00437933	0.00441207	0.00460804	0.00450948	0.00460751	0.00529353	0.00447694	0.00454213
GCA_944738715.1	0.397391	0.397851	0.397257	0.396253	0.396871	0.397195	0.396706	0.396937	0.397348	0.111432	0.103503	0.103559	0.103142	0.103001	0.103283	0.0800812	0.084662	0.0845716	0.0849952	0.0845727	0.0841804	0.0686702	0.069146	0.0706006	0.0704781	0.0706626	0.0648251	0.00852439	0.00414864	0	0.00329897	0.0034296	0.0034302	0.0034302	0.00300698	0.00356128	0.00379003	0.00372468	0.0032026	0.00343006	0.00362591	0.00323435	0.00326709	0.00346306	0.00336451	0.00346253	0.00414855	0.00333197	0.00339716
GCA_944739095.1	0.397686	0.398146	0.397553	0.396549	0.397167	0.39749	0.397001	0.397232	0.397643	0.111727	0.103799	0.103854	0.103437	0.103296	0.103578	0.0803766	0.0849573	0.0848669	0.0852905	0.084868	0.0844757	0.0689655	0.0694413	0.0708959	0.0707734	0.0709579	0.0651204	0.00881971	0.00444395	0.00329897	0	0.00365812	0.00365873	0.00365873	0.00330029	0.0038546	0.00408335	0.004018	0.00349591	0.00372337	0.00391922	0.00352767	0.0035604	0.00375638	0.00365782	0.00375584	0.00444186	0.00362528	0.00369047
GCA_944739745.1	0.397817	0.398277	0.397683	0.396679	0.397297	0.397621	0.397132	0.397363	0.397774	0.111858	0.103929	0.103985	0.103568	0.103427	0.103709	0.0805072	0.0850879	0.0849975	0.0854211	0.0849986	0.0846063	0.0690961	0.069572	0.0710265	0.0709041	0.0710885	0.0652511	0.00895033	0.00457457	0.0034296	0.00365812	0	0.00189486	0.00189486	0.00343092	0.00398522	0.00421397	0.00414862	0.00362653	0.00385399	0.00404984	0.00365829	0.00369103	0.003887	0.00378844	0.00388647	0.00457249	0.0037559	0.00382109
GCA_944738945.1	0.397817	0.398278	0.397684	0.39668	0.397298	0.397621	0.397132	0.397363	0.397775	0.111858	0.10393	0.103985	0.103569	0.103427	0.10371	0.0805078	0.0850885	0.0849981	0.0854217	0.0849992	0.0846069	0.0690967	0.0695726	0.0710271	0.0709047	0.0710891	0.0652517	0.00895094	0.00457518	0.0034302	0.00365873	0.00189486	0	2e-06	0.00343152	0.00398583	0.00421458	0.00414923	0.00362714	0.0038546	0.00405045	0.0036589	0.00369163	0.00388761	0.00378905	0.00388707	0.00457309	0.00375651	0.0038217
GCA_944738895.1	0.397817	0.398278	0.397684	0.39668	0.397298	0.397621	0.397132	0.397363	0.397775	0.111858	0.10393	0.103985	0.103569	0.103427	0.10371	0.0805078	0.0850885	0.0849981	0.0854217	0.0849992	0.0846069	0.0690967	0.0695726	0.0710271	0.0709047	0.0710891	0.0652517	0.00895094	0.00457518	0.0034302	0.00365873	0.00189486	2e-06	0	0.00343152	0.00398583	0.00421458	0.00414923	0.00362714	0.0038546	0.00405045	0.0036589	0.00369163	0.00388761	0.00378905	0.00388707	0.00457309	0.00375651	0.0038217
GCA_944738475.1	0.397394	0.397854	0.397261	0.396257	0.396875	0.397198	0.396709	0.39694	0.397351	0.111435	0.103507	0.103562	0.103145	0.103004	0.103286	0.0800846	0.0846653	0.0845749	0.0849985	0.084576	0.0841837	0.0686735	0.0691493	0.0706039	0.0704814	0.0706659	0.0648284	0.00852771	0.00415196	0.00300698	0.00330029	0.00343092	0.00343152	0.00343152	0	0.00244732	0.00267607	0.00261072	0.00208863	0.00231809	0.00251394	0.00212239	0.00215512	0.0023511	0.00225254	0.00235057	0.00303659	0.00222	0.00228519
GCA_944739175.1	0.397948	0.398409	0.397815	0.396811	0.397429	0.397752	0.397263	0.397494	0.397906	0.11199	0.104061	0.104117	0.1037	0.103558	0.103841	0.0806389	0.0852196	0.0851292	0.0855528	0.0851303	0.084738	0.0692278	0.0697036	0.0711582	0.0710357	0.0712202	0.0653828	0.00908202	0.00470626	0.00356128	0.0038546	0.00398522	0.00398583	0.00398583	0.00244732	0	0.00205649	0.00199114	0.00159871	0.00287239	0.00306825	0.00267669	0.00270943	0.0029054	0.00280685	0.00290487	0.00359089	0.00277431	0.0028395
GCA_944739545.1	0.398177	0.398637	0.398044	0.39704	0.397658	0.397981	0.397492	0.397723	0.398135	0.112218	0.10429	0.104345	0.103928	0.103787	0.104069	0.0808676	0.0854483	0.0853579	0.0857815	0.0853591	0.0849668	0.0694565	0.0699324	0.0713869	0.0712645	0.0714489	0.0656115	0.00931077	0.00493501	0.00379003	0.00408335	0.00421397	0.00421458	0.00421458	0.00267607	0.00205649	0	0.00039135	0.00182746	0.00310114	0.00329699	0.00290544	0.00293818	0.00313415	0.0030356	0.00313362	0.00381964	0.00300306	0.00306825
GCA_944739565.1	0.398112	0.398572	0.397978	0.396974	0.397592	0.397916	0.397427	0.397658	0.398069	0.112153	0.104224	0.10428	0.103863	0.103722	0.104004	0.0808023	0.085383	0.0852926	0.0857162	0.0852937	0.0849014	0.0693912	0.069867	0.0713216	0.0711991	0.0713836	0.0655462	0.00924542	0.00486966	0.00372468	0.004018	0.00414862	0.00414923	0.00414923	0.00261072	0.00199114	0.00039135	0	0.00176211	0.00303579	0.00323165	0.00284009	0.00287283	0.0030688	0.00297025	0.00306827	0.00375429	0.00293771	0.0030029
GCA_944740055.1	0.39759	0.39805	0.397456	0.396452	0.39707	0.397394	0.396905	0.397136	0.397547	0.111631	0.103702	0.103758	0.103341	0.1032	0.103482	0.0802802	0.0848609	0.0847705	0.0851941	0.0847716	0.0843793	0.0688691	0.069345	0.0707995	0.0706771	0.0708615	0.0650241	0.00872333	0.00434757	0.0032026	0.00349591	0.00362653	0.00362714	0.00362714	0.00208863	0.00159871	0.00182746	0.00176211	0	0.00251371	0.00270956	0.00231801	0.00235074	0.00254672	0.00244816	0.00254618	0.00323221	0.00241562	0.00248081
GCA_944738705.1	0.397817	0.398277	0.397684	0.39668	0.397298	0.397621	0.397132	0.397363	0.397775	0.111858	0.10393	0.103985	0.103568	0.103427	0.103709	0.0805076	0.0850884	0.0849979	0.0854216	0.0849991	0.0846068	0.0690966	0.0695724	0.0710269	0.0709045	0.071089	0.0652515	0.00895079	0.00457503	0.00343006	0.00372337	0.00385399	0.0038546	0.0038546	0.00231809	0.00287239	0.00310114	0.00303579	0.00251371	0	0.00156704	0.00137045	0.00251312	0.00270909	0.00261054	0.00270856	0.00339458	0.002578	0.00264319
GCA_944738485.1	0.398013	0.398473	0.39788	0.396876	0.397494	0.397817	0.397328	0.397559	0.39797	0.112054	0.104126	0.104181	0.103764	0.103623	0.103905	0.0807035	0.0852842	0.0851938	0.0856174	0.0851949	0.0848026	0.0692924	0.0697683	0.0712228	0.0711004	0.0712848	0.0654474	0.00914664	0.00477088	0.00362591	0.00391922	0.00404984	0.00405045	0.00405045	0.00251394	0.00306825	0.00329699	0.00323165	0.00270956	0.00156704	0	0.00156631	0.00270897	0.00290495	0.00280639	0.00290441	0.00359043	0.00277385	0.00283904
GCA_944740355.1	0.397621	0.398082	0.397488	0.396484	0.397102	0.397425	0.396936	0.397167	0.397579	0.111663	0.103734	0.10379	0.103373	0.103231	0.103514	0.0803119	0.0848927	0.0848022	0.0852259	0.0848034	0.0844111	0.0689008	0.0693767	0.0708312	0.0707088	0.0708933	0.0650558	0.00875509	0.00437933	0.00323435	0.00352767	0.00365829	0.0036589	0.0036589	0.00212239	0.00267669	0.00290544	0.00284009	0.00231801	0.00137045	0.00156631	0	0.00231742	0.00251339	0.00241484	0.00251286	0.00319888	0.0023823	0.00244749
GCA_944739995.1	0.397654	0.398114	0.397521	0.396517	0.397135	0.397458	0.396969	0.3972	0.397612	0.111695	0.103767	0.103822	0.103405	0.103264	0.103546	0.0803447	0.0849254	0.084835	0.0852586	0.0848361	0.0844438	0.0689336	0.0694095	0.070864	0.0707416	0.070926	0.0650886	0.00878782	0.00441207	0.00326709	0.0035604	0.00369103	0.00369163	0.00369163	0.00215512	0.00270943	0.00293818	0.00287283	0.00235074	0.00251312	0.00270897	0.00231742	0	0.000260904	0.00205597	0.00215399	0.00284001	0.00202343	0.00208862
GCA_944738675.1	0.39785	0.39831	0.397717	0.396713	0.397331	0.397654	0.397165	0.397396	0.397808	0.111891	0.103963	0.104018	0.103601	0.10346	0.103742	0.0805406	0.0851214	0.085031	0.0854546	0.0850321	0.0846398	0.0691296	0.0696054	0.07106	0.0709375	0.071122	0.0652845	0.0089838	0.00460804	0.00346306	0.00375638	0.003887	0.00388761	0.00388761	0.0023511	0.0029054	0.00313415	0.0030688	0.00254672	0.00270909	0.00290495	0.00251339	0.000260904	0	0.00225194	0.00234996	0.00303599	0.0022194	0.00228459
GCA_944738985.1	0.397752	0.398212	0.397618	0.396614	0.397232	0.397556	0.397066	0.397298	0.397709	0.111793	0.103864	0.10392	0.103503	0.103361	0.103644	0.0804421	0.0850228	0.0849324	0.085356	0.0849335	0.0845412	0.069031	0.0695069	0.0709614	0.070839	0.0710234	0.065186	0.00888524	0.00450948	0.00336451	0.00365782	0.00378844	0.00378905	0.00378905	0.00225254	0.00280685	0.0030356	0.00297025	0.00244816	0.00261054	0.00280639	0.00241484	0.00205597	0.00225194	0	0.00146876	0.00261124	0.00179465	0.00185984
GCA_944739965.1	0.39785	0.39831	0.397716	0.396712	0.39733	0.397654	0.397164	0.397396	0.397807	0.111891	0.103962	0.104018	0.103601	0.103459	0.103742	0.0805401	0.0851208	0.0850304	0.085454	0.0850316	0.0846393	0.069129	0.0696049	0.0710594	0.070937	0.0711214	0.065284	0.00898326	0.00460751	0.00346253	0.00375584	0.00388647	0.00388707	0.00388707	0.00235057	0.00290487	0.00313362	0.00306827	0.00254618	0.00270856	0.00290441	0.00251286	0.00215399	0.00234996	0.00146876	0	0.00270926	0.00189268	0.00195787
GCA_944738355.1	0.398536	0.398996	0.398402	0.397398	0.398016	0.39834	0.39785	0.398082	0.398493	0.112577	0.104648	0.104704	0.104287	0.104145	0.104428	0.0812261	0.0858069	0.0857164	0.0861401	0.0857176	0.0853253	0.069815	0.0702909	0.0717454	0.071623	0.0718075	0.06597	0.00966928	0.00529353	0.00414855	0.00444186	0.00457249	0.00457309	0.00457309	0.00303659	0.00359089	0.00381964	0.00375429	0.00323221	0.00339458	0.00359043	0.00319888	0.00284001	0.00303599	0.00261124	0.00270926	0	0.00199198	0.00257864
GCA_944739315.1	0.397719	0.398179	0.397586	0.396582	0.3972	0.397523	0.397034	0.397265	0.397676	0.11176	0.103832	0.103887	0.10347	0.103329	0.103611	0.0804096	0.0849903	0.0848999	0.0853235	0.084901	0.0845087	0.0689985	0.0694743	0.0709289	0.0708064	0.0709909	0.0651534	0.0088527	0.00447694	0.00333197	0.00362528	0.0037559	0.00375651	0.00375651	0.00222	0.00277431	0.00300306	0.00293771	0.00241562	0.002578	0.00277385	0.0023823	0.00202343	0.0022194	0.00179465	0.00189268	0.00199198	0	0.00176206
GCA_944738425.1	0.397784	0.398245	0.397651	0.396647	0.397265	0.397588	0.397099	0.39733	0.397742	0.111825	0.103897	0.103952	0.103536	0.103394	0.103676	0.0804747	0.0850555	0.084965	0.0853887	0.0849662	0.0845739	0.0690637	0.0695395	0.0709941	0.0708716	0.0710561	0.0652186	0.00891789	0.00454213	0.00339716	0.00369047	0.00382109	0.0038217	0.0038217	0.00228519	0.0028395	0.00306825	0.0030029	0.00248081	0.00264319	0.00283904	0.00244749	0.00208862	0.00228459	0.00185984	0.00195787	0.00257864	0.00176206	0
GCA_944740245.1	0.397817	0.398277	0.397684	0.39668	0.397298	0.397621	0.397132	0.397363	0.397774	0.111858	0.10393	0.103985	0.103568	0.103427	0.103709	0.0805075	0.0850882	0.0849978	0.0854214	0.0849989	0.0846066	0.0690964	0.0695722	0.0710268	0.0709043	0.0710888	0.0652514	0.00895062	0.00457486	0.00342988	0.0037232	0.00385382	0.00385443	0.00385443	0.00231792	0.00287222	0.00310097	0.00303562	0.00251354	0.00267592	0.00287177	0.00248021	0.00212135	0.00231732	0.00189257	0.00199059	0.00261137	0.00179478	0.00166513
GCA_944738375.1	0.397849	0.398309	0.397716	0.396712	0.39733	0.397653	0.397164	0.397395	0.397807	0.11189	0.103962	0.104017	0.1036	0.103459	0.103741	0.0805396	0.0851203	0.0850299	0.0854535	0.085031	0.0846388	0.0691285	0.0696044	0.0710589	0.0709365	0.0711209	0.0652835	0.00898275	0.004607	0.00346202	0.00375533	0.00388596	0.00388656	0.00388656	0.00235206	0.00290636	0.00313511	0.00306976	0.00254767	0.00277513	0.00297098	0.00257943	0.00261216	0.00280814	0.00270958	0.00280761	0.00349363	0.00267704	0.00274223
GCA_944739725.1	0.397653	0.398113	0.39752	0.396516	0.397134	0.397457	0.396968	0.397199	0.39761	0.111694	0.103766	0.103821	0.103404	0.103263	0.103545	0.0803436	0.0849243	0.0848339	0.0852575	0.084835	0.0844427	0.0689325	0.0694083	0.0708629	0.0707404	0.0709249	0.0650874	0.00878671	0.00441096	0.00326598	0.00355929	0.00368992	0.00369052	0.00369052	0.00215602	0.00271032	0.00293907	0.00287372	0.00235164	0.00257909	0.00277494	0.00238339	0.00241613	0.0026121	0.00251354	0.00261157	0.00329759	0.002481	0.00254619
GCA_944740375.1	0.397425	0.397885	0.397292	0.396288	0.396906	0.397229	0.39674	0.396971	0.397382	0.111466	0.103538	0.103593	0.103176	0.103035	0.103317	0.0801155	0.0846962	0.0846058	0.0850294	0.084607	0.0842147	0.0687044	0.0691803	0.0706348	0.0705124	0.0706968	0.0648594	0.00855867	0.00418291	0.00303793	0.00333124	0.00346187	0.00346247	0.00346247	0.00303725	0.00359155	0.0038203	0.00375496	0.00323287	0.00346033	0.00365618	0.00326462	0.00329736	0.00349333	0.00339478	0.0034928	0.00417882	0.00336224	0.00342743
GCA_944738335.1	0.397425	0.397885	0.397291	0.396287	0.396905	0.397228	0.396739	0.396971	0.397382	0.111466	0.103537	0.103593	0.103176	0.103034	0.103317	0.080115	0.0846957	0.0846053	0.0850289	0.0846065	0.0842142	0.0687039	0.0691798	0.0706343	0.0705119	0.0706963	0.0648589	0.00855817	0.00418241	0.00303744	0.00333075	0.00346137	0.00346198	0.00346198	0.00303676	0.00359106	0.00381981	0.00375446	0.00323238	0.00345983	0.00365569	0.00326413	0.00329687	0.00349284	0.00339429	0.00349231	0.00417833	0.00336175	0.00342694
GCA_944738265.1	0.397066	0.397526	0.396932	0.395928	0.396546	0.396869	0.39638	0.396612	0.397023	0.111107	0.103178	0.103234	0.102817	0.102675	0.102958	0.079756	0.0843367	0.0842463	0.0846699	0.0842474	0.0838551	0.0683449	0.0688208	0.0702753	0.0701529	0.0703373	0.0644999	0.00819915	0.00382339	0.00267841	0.00297173	0.00310235	0.00310296	0.00310296	0.00267773	0.00323204	0.00346079	0.00339544	0.00287335	0.00310081	0.00329666	0.00290511	0.00293784	0.00313382	0.00303526	0.00313328	0.00381931	0.00300272	0.00306791
GCA_014129435.1	0.397491	0.397951	0.397357	0.396353	0.396972	0.397295	0.396806	0.397037	0.397448	0.111532	0.103604	0.103659	0.103242	0.103101	0.103383	0.0801813	0.084762	0.0846716	0.0850952	0.0846728	0.0842805	0.0687702	0.0692461	0.0707006	0.0705782	0.0707626	0.0649252	0.00862448	0.00424872	0.00310374	0.00339705	0.00352768	0.00352828	0.00352828	0.00310306	0.00365736	0.00388611	0.00382077	0.00329868	0.00352614	0.00372199	0.00333043	0.00336317	0.00355914	0.00346059	0.00355861	0.00424463	0.00342805	0.00349324
GCA_944739825.1	0.398441	0.398901	0.398308	0.397303	0.397922	0.398245	0.397756	0.397987	0.398398	0.112482	0.104554	0.104609	0.104192	0.104051	0.104333	0.0811314	0.0857121	0.0856217	0.0860453	0.0856228	0.0852305	0.0697203	0.0701962	0.0716507	0.0715283	0.0717127	0.0658753	0.00957455	0.00519879	0.00405382	0.00434713	0.00447775	0.00447836	0.00447836	0.00405314	0.00460744	0.00483619	0.00477084	0.00424875	0.00447621	0.00467206	0.00428051	0.00431325	0.00450922	0.00441066	0.00450869	0.00519471	0.00437812	0.00444331
GCA_944739845.1	0.397525	0.397985	0.397391	0.396387	0.397005	0.397329	0.396839	0.397071	0.397482	0.111566	0.103637	0.103693	0.103276	0.103134	0.103417	0.080215	0.0847957	0.0847053	0.0851289	0.0847065	0.0843142	0.0688039	0.0692798	0.0707343	0.0706119	0.0707963	0.0649589	0.00865818	0.00428242	0.00313744	0.00343076	0.00356138	0.00356199	0.00356199	0.00313676	0.00369107	0.00391982	0.00385447	0.00333238	0.00355984	0.00375569	0.00336414	0.00339687	0.00359285	0.00349429	0.00359231	0.00427833	0.00346175	0.00352694
GCA_018616895.1	0.423239	0.4237	0.423106	0.422102	0.42272	0.423043	0.422554	0.422785	0.423197	0.209201	0.221724	0.221779	0.221362	0.221221	0.221503	0.215037	0.219618	0.219527	0.219951	0.219528	0.219136	0.210979	0.211454	0.212909	0.212786	0.212971	0.219427	0.213778	0.212404	0.212633	0.212928	0.213059	0.21306	0.21306	0.212636	0.213191	0.213419	0.213354	0.212832	0.213059	0.213255	0.212864	0.212896	0.213092	0.212994	0.213092	0.213778	0.212961	0.213027
GCA_018616795.1	0.423129	0.42359	0.422996	0.421992	0.42261	0.422933	0.422444	0.422675	0.423087	0.209091	0.221614	0.221669	0.221252	0.221111	0.221393	0.214927	0.219508	0.219417	0.219841	0.219418	0.219026	0.210869	0.211344	0.212799	0.212677	0.212861	0.219317	0.213668	0.212294	0.212523	0.212818	0.212949	0.21295	0.21295	0.212526	0.213081	0.213309	0.213244	0.212722	0.212949	0.213145	0.212754	0.212786	0.212982	0.212884	0.212982	0.213668	0.212851	0.212917
GCA_018616805.1	0.423296	0.423756	0.423162	0.422158	0.422777	0.4231	0.422611	0.422842	0.423253	0.209258	0.22178	0.221836	0.221419	0.221277	0.22156	0.215094	0.219674	0.219584	0.220007	0.219585	0.219193	0.211035	0.211511	0.212965	0.212843	0.213027	0.219484	0.213835	0.212461	0.21269	0.212985	0.213115	0.213116	0.213116	0.212693	0.213247	0.213476	0.213411	0.212888	0.213116	0.213312	0.21292	0.212953	0.213149	0.21305	0.213148	0.213834	0.213018	0.213083
GCA_018616575.1	0.423573	0.424033	0.423439	0.422435	0.423053	0.423377	0.422888	0.423119	0.42353	0.209535	0.222057	0.222113	0.221696	0.221554	0.221837	0.21537	0.219951	0.219861	0.220284	0.219862	0.21947	0.211312	0.211788	0.213242	0.21312	0.213304	0.219761	0.214112	0.212738	0.212966	0.213262	0.213392	0.213393	0.213393	0.21297	0.213524	0.213753	0.213688	0.213165	0.213393	0.213589	0.213197	0.21323	0.213426	0.213327	0.213425	0.214111	0.213295	0.21336
GCA_018616695.1	0.423462	0.423922	0.423329	0.422324	0.422943	0.423266	0.422777	0.423008	0.423419	0.209424	0.221946	0.222002	0.221585	0.221443	0.221726	0.21526	0.21984	0.21975	0.220174	0.219751	0.219359	0.211201	0.211677	0.213132	0.213009	0.213194	0.21965	0.214001	0.212627	0.212856	0.213151	0.213282	0.213282	0.213282	0.212859	0.213413	0.213642	0.213577	0.213055	0.213282	0.213478	0.213086	0.213119	0.213315	0.213216	0.213314	0.214	0.213184	0.213249
GCA_018616705.1	0.423296	0.423756	0.423162	0.422158	0.422777	0.4231	0.422611	0.422842	0.423253	0.209258	0.22178	0.221836	0.221419	0.221277	0.22156	0.215094	0.219674	0.219584	0.220007	0.219585	0.219193	0.211035	0.211511	0.212965	0.212843	0.213027	0.219484	0.213835	0.212461	0.21269	0.212985	0.213116	0.213116	0.213116	0.212693	0.213247	0.213476	0.213411	0.212889	0.213116	0.213312	0.21292	0.212953	0.213149	0.21305	0.213148	0.213834	0.213018	0.213083
GCA_018616755.1	0.423101	0.423561	0.422967	0.421963	0.422581	0.422905	0.422416	0.422647	0.423058	0.209063	0.221585	0.221641	0.221224	0.221082	0.221365	0.214898	0.219479	0.219389	0.219812	0.21939	0.218998	0.21084	0.211316	0.21277	0.212648	0.212832	0.219289	0.213639	0.212266	0.212494	0.21279	0.21292	0.212921	0.212921	0.212498	0.213052	0.213281	0.213215	0.212693	0.212921	0.213117	0.212725	0.212758	0.212954	0.212855	0.212953	0.213639	0.212823	0.212888
GCA_018616875.1	0.423323	0.423783	0.423189	0.422185	0.422803	0.423127	0.422637	0.422869	0.42328	0.209284	0.221807	0.221862	0.221446	0.221304	0.221587	0.21512	0.219701	0.219611	0.220034	0.219612	0.219219	0.211062	0.211538	0.212992	0.21287	0.213054	0.219511	0.213861	0.212487	0.212716	0.213012	0.213142	0.213143	0.213143	0.21272	0.213274	0.213503	0.213437	0.212915	0.213143	0.213339	0.212947	0.21298	0.213176	0.213077	0.213175	0.213861	0.213045	0.21311
GCA_014129505.1	0.423295	0.423755	0.423161	0.422157	0.422775	0.423099	0.42261	0.422841	0.423252	0.209257	0.221779	0.221835	0.221418	0.221276	0.221559	0.215092	0.219673	0.219583	0.220006	0.219584	0.219192	0.211034	0.21151	0.212964	0.212842	0.213026	0.219483	0.213833	0.21246	0.212688	0.212984	0.213114	0.213115	0.213115	0.212692	0.213246	0.213475	0.213409	0.212887	0.213115	0.213311	0.212919	0.212952	0.213148	0.213049	0.213147	0.213833	0.213017	0.213082
GCA_018616595.1	0.423628	0.424088	0.423494	0.42249	0.423108	0.423432	0.422942	0.423174	0.423585	0.209589	0.222112	0.222167	0.221751	0.221609	0.221892	0.215425	0.220006	0.219916	0.220339	0.219917	0.219524	0.211367	0.211843	0.213297	0.213175	0.213359	0.219816	0.214166	0.212793	0.213021	0.213317	0.213447	0.213448	0.213448	0.213025	0.213579	0.213808	0.213742	0.21322	0.213448	0.213644	0.213252	0.213285	0.213481	0.213382	0.21348	0.214166	0.21335	0.213415
GCA_018616515.1	0.423351	0.423811	0.423218	0.422214	0.422832	0.423155	0.422666	0.422897	0.423309	0.209313	0.221836	0.221891	0.221474	0.221333	0.221615	0.215149	0.21973	0.219639	0.220063	0.21964	0.219248	0.21109	0.211566	0.213021	0.212898	0.213083	0.219539	0.21389	0.212516	0.212745	0.21304	0.213171	0.213171	0.213171	0.212748	0.213303	0.213531	0.213466	0.212944	0.213171	0.213367	0.212976	0.213008	0.213204	0.213106	0.213204	0.21389	0.213073	0.213138
GCA_018616955.1	0.423378	0.423838	0.423245	0.42224	0.422859	0.423182	0.422693	0.422924	0.423335	0.20934	0.221862	0.221918	0.221501	0.221359	0.221642	0.215176	0.219756	0.219666	0.22009	0.219667	0.219275	0.211117	0.211593	0.213048	0.212925	0.21311	0.219566	0.213917	0.212543	0.212772	0.213067	0.213198	0.213198	0.213198	0.212775	0.213329	0.213558	0.213493	0.212971	0.213198	0.213394	0.213002	0.213035	0.213231	0.213132	0.213231	0.213917	0.2131	0.213165
GCA_018617055.1	0.422989	0.423449	0.422855	0.421851	0.42247	0.422793	0.422304	0.422535	0.422946	0.208951	0.221473	0.221529	0.221112	0.22097	0.221253	0.214787	0.219367	0.219277	0.2197	0.219278	0.218886	0.210728	0.211204	0.212658	0.212536	0.21272	0.219177	0.213528	0.212154	0.212383	0.212678	0.212809	0.212809	0.212809	0.212386	0.21294	0.213169	0.213104	0.212582	0.212809	0.213005	0.212613	0.212646	0.212842	0.212743	0.212841	0.213527	0.212711	0.212776
GCA_944739005.1	0.424239	0.4247	0.424106	0.423102	0.42372	0.424043	0.423554	0.423785	0.424197	0.210201	0.222724	0.222779	0.222362	0.222221	0.222503	0.216037	0.220618	0.220527	0.220951	0.220528	0.220136	0.211979	0.212454	0.213909	0.213787	0.213971	0.220427	0.214778	0.213404	0.213633	0.213928	0.214059	0.21406	0.21406	0.213636	0.214191	0.214419	0.214354	0.213832	0.214059	0.214255	0.213864	0.213896	0.214092	0.213994	0.214092	0.214778	0.213961	0.214027
Canine_47	0.423932	0.424392	0.423799	0.422795	0.423413	0.423736	0.423247	0.423478	0.42389	0.209894	0.222417	0.222472	0.222055	0.221914	0.222196	0.21573	0.220311	0.22022	0.220644	0.220221	0.219829	0.211671	0.212147	0.213602	0.213479	0.213664	0.22012	0.214471	0.213097	0.213326	0.213621	0.213752	0.213752	0.213752	0.213329	0.213883	0.214112	0.214047	0.213525	0.213752	0.213948	0.213557	0.213589	0.213785	0.213687	0.213785	0.214471	0.213654	0.213719
GCA_018616845.1	0.425279	0.425739	0.425145	0.424141	0.424759	0.425083	0.424594	0.424825	0.425236	0.211241	0.223763	0.223819	0.223402	0.22326	0.223543	0.217077	0.221657	0.221567	0.22199	0.221568	0.221176	0.213018	0.213494	0.214948	0.214826	0.21501	0.221467	0.215818	0.214444	0.214673	0.214968	0.215098	0.215099	0.215099	0.214676	0.21523	0.215459	0.215394	0.214871	0.215099	0.215295	0.214903	0.214936	0.215132	0.215033	0.215131	0.215817	0.215001	0.215066
GCA_944738295.1	0.424831	0.425292	0.424698	0.423694	0.424312	0.424635	0.424146	0.424377	0.424789	0.210793	0.223316	0.223371	0.222954	0.222813	0.223095	0.216629	0.22121	0.221119	0.221543	0.22112	0.220728	0.21257	0.213046	0.214501	0.214378	0.214563	0.221019	0.21537	0.213996	0.214225	0.21452	0.214651	0.214652	0.214652	0.214228	0.214783	0.215011	0.214946	0.214424	0.214651	0.214847	0.214456	0.214488	0.214684	0.214586	0.214684	0.21537	0.214553	0.214618
GCA_944738285.1	0.424525	0.424985	0.424391	0.423387	0.424005	0.424329	0.42384	0.424071	0.424482	0.210487	0.223009	0.223065	0.222648	0.222506	0.222789	0.216322	0.220903	0.220813	0.221236	0.220814	0.220422	0.212264	0.21274	0.214194	0.214072	0.214256	0.220713	0.215064	0.21369	0.213919	0.214214	0.214344	0.214345	0.214345	0.213922	0.214476	0.214705	0.21464	0.214117	0.214345	0.214541	0.214149	0.214182	0.214378	0.214279	0.214377	0.215063	0.214247	0.214312
GCA_944738365.1	0.424942	0.425402	0.424808	0.423804	0.424422	0.424746	0.424256	0.424488	0.424899	0.210904	0.223426	0.223482	0.223065	0.222923	0.223206	0.216739	0.22132	0.22123	0.221653	0.221231	0.220838	0.212681	0.213157	0.214611	0.214489	0.214673	0.22113	0.21548	0.214107	0.214335	0.214631	0.214761	0.214762	0.214762	0.214339	0.214893	0.215122	0.215056	0.214534	0.214762	0.214958	0.214566	0.214599	0.214795	0.214696	0.214794	0.21548	0.214664	0.214729
GCA_944739705.1	0.424858	0.425318	0.424725	0.423721	0.424339	0.424662	0.424173	0.424404	0.424815	0.21082	0.223342	0.223398	0.222981	0.22284	0.223122	0.216656	0.221236	0.221146	0.22157	0.221147	0.220755	0.212597	0.213073	0.214528	0.214405	0.21459	0.221046	0.215397	0.214023	0.214252	0.214547	0.214678	0.214678	0.214678	0.214255	0.214809	0.215038	0.214973	0.214451	0.214678	0.214874	0.214482	0.214515	0.214711	0.214613	0.214711	0.215397	0.21458	0.214645
GCA_944739575.1	0.424774	0.425234	0.42464	0.423636	0.424254	0.424578	0.424088	0.42432	0.424731	0.210735	0.223258	0.223313	0.222897	0.222755	0.223038	0.216571	0.221152	0.221062	0.221485	0.221063	0.22067	0.212513	0.212989	0.214443	0.214321	0.214505	0.220962	0.215312	0.213938	0.214167	0.214463	0.214593	0.214594	0.214594	0.214171	0.214725	0.214954	0.214888	0.214366	0.214594	0.21479	0.214398	0.214431	0.214627	0.214528	0.214626	0.215312	0.214496	0.214561
GCA_944738215.1	0.425331	0.425791	0.425198	0.424194	0.424812	0.425135	0.424646	0.424877	0.425289	0.211293	0.223816	0.223871	0.223454	0.223313	0.223595	0.217129	0.22171	0.221619	0.222043	0.22162	0.221228	0.21307	0.213546	0.215001	0.214878	0.215063	0.221519	0.21587	0.214496	0.214725	0.21502	0.215151	0.215151	0.215151	0.214728	0.215282	0.215511	0.215446	0.214924	0.215151	0.215347	0.214956	0.214988	0.215184	0.215086	0.215184	0.21587	0.215053	0.215118
GCA_944739475.1	0.425136	0.425596	0.425003	0.423999	0.424617	0.42494	0.424451	0.424682	0.425093	0.211098	0.22362	0.223676	0.223259	0.223118	0.2234	0.216934	0.221514	0.221424	0.221848	0.221425	0.221033	0.212875	0.213351	0.214806	0.214683	0.214868	0.221324	0.215675	0.214301	0.21453	0.214825	0.214956	0.214956	0.214956	0.214533	0.215087	0.215316	0.215251	0.214729	0.214956	0.215152	0.21476	0.214793	0.214989	0.214891	0.214989	0.215675	0.214858	0.214923
GCA_944739535.1	0.425359	0.425819	0.425226	0.424222	0.42484	0.425163	0.424674	0.424905	0.425317	0.211321	0.223844	0.223899	0.223482	0.223341	0.223623	0.217157	0.221738	0.221647	0.222071	0.221648	0.221256	0.213098	0.213574	0.215029	0.214906	0.215091	0.221547	0.215898	0.214524	0.214753	0.215048	0.215179	0.215179	0.215179	0.214756	0.215311	0.215539	0.215474	0.214952	0.215179	0.215375	0.214984	0.215016	0.215212	0.215114	0.215212	0.215898	0.215081	0.215146
GCA_944739765.1	0.425164	0.425624	0.42503	0.424026	0.424644	0.424968	0.424479	0.42471	0.425121	0.211126	0.223648	0.223704	0.223287	0.223145	0.223428	0.216961	0.221542	0.221452	0.221875	0.221453	0.221061	0.212903	0.213379	0.214833	0.214711	0.214895	0.221352	0.215703	0.214329	0.214557	0.214853	0.214983	0.214984	0.214984	0.214561	0.215115	0.215344	0.215279	0.214756	0.214984	0.21518	0.214788	0.214821	0.215017	0.214918	0.215016	0.215702	0.214886	0.214951
GCA_944739045.1	0.425387	0.425847	0.425254	0.424249	0.424868	0.425191	0.424702	0.424933	0.425344	0.211349	0.223871	0.223927	0.22351	0.223368	0.223651	0.217185	0.221765	0.221675	0.222099	0.221676	0.221284	0.213126	0.213602	0.215057	0.214934	0.215119	0.221575	0.215926	0.214552	0.214781	0.215076	0.215207	0.215207	0.215207	0.214784	0.215338	0.215567	0.215502	0.21498	0.215207	0.215403	0.215011	0.215044	0.21524	0.215142	0.21524	0.215926	0.215109	0.215174
GCA_944739585.1	0.425556	0.426016	0.425423	0.424419	0.425037	0.42536	0.424871	0.425102	0.425513	0.211518	0.22404	0.224096	0.223679	0.223538	0.22382	0.217354	0.221934	0.221844	0.222268	0.221845	0.221453	0.213295	0.213771	0.215226	0.215103	0.215288	0.221744	0.216095	0.214721	0.21495	0.215245	0.215376	0.215376	0.215376	0.214953	0.215507	0.215736	0.215671	0.215149	0.215376	0.215572	0.21518	0.215213	0.215409	0.215311	0.215409	0.216095	0.215278	0.215343
GCA_944738565.1	0.425109	0.425569	0.424976	0.423972	0.42459	0.424913	0.424424	0.424655	0.425067	0.211071	0.223594	0.223649	0.223232	0.223091	0.223373	0.216907	0.221488	0.221397	0.221821	0.221398	0.221006	0.212848	0.213324	0.214779	0.214656	0.214841	0.221297	0.215648	0.214274	0.214503	0.214798	0.214929	0.214929	0.214929	0.214506	0.21506	0.215289	0.215224	0.214702	0.214929	0.215125	0.214734	0.214766	0.214962	0.214864	0.214962	0.215648	0.214831	0.214896
GCA_944739465.1	0.425165	0.425625	0.425031	0.424027	0.424646	0.424969	0.42448	0.424711	0.425122	0.211127	0.223649	0.223705	0.223288	0.223146	0.223429	0.216963	0.221543	0.221453	0.221876	0.221454	0.221062	0.212904	0.21338	0.214834	0.214712	0.214896	0.221353	0.215704	0.21433	0.214559	0.214854	0.214984	0.214985	0.214985	0.214562	0.215116	0.215345	0.21528	0.214757	0.214985	0.215181	0.214789	0.214822	0.215018	0.214919	0.215017	0.215703	0.214887	0.214952
GCA_944738415.1	0.426003	0.426464	0.42587	0.424866	0.425484	0.425807	0.425318	0.425549	0.425961	0.211965	0.224488	0.224543	0.224126	0.223985	0.224267	0.217801	0.222382	0.222291	0.222715	0.222292	0.2219	0.213743	0.214218	0.215673	0.215551	0.215735	0.222191	0.216542	0.215168	0.215397	0.215692	0.215823	0.215824	0.215824	0.2154	0.215955	0.216183	0.216118	0.215596	0.215823	0.216019	0.215628	0.21566	0.215856	0.215758	0.215856	0.216542	0.215725	0.215791
GCA_944739035.1	0.424887	0.425348	0.424754	0.42375	0.424368	0.424691	0.424202	0.424433	0.424845	0.210849	0.223372	0.223427	0.22301	0.222869	0.223151	0.216685	0.221266	0.221175	0.221599	0.221176	0.220784	0.212627	0.213102	0.214557	0.214435	0.214619	0.221075	0.215426	0.214052	0.214281	0.214576	0.214707	0.214708	0.214708	0.214284	0.214839	0.215067	0.215002	0.21448	0.214707	0.214903	0.214512	0.214544	0.21474	0.214642	0.21474	0.215426	0.214609	0.214675
GCA_944739775.1	0.425194	0.425654	0.42506	0.424056	0.424674	0.424998	0.424508	0.42474	0.425151	0.211155	0.223678	0.223733	0.223317	0.223175	0.223457	0.216991	0.221572	0.221482	0.221905	0.221483	0.22109	0.212933	0.213409	0.214863	0.214741	0.214925	0.221381	0.215732	0.214358	0.214587	0.214883	0.215013	0.215014	0.215014	0.214591	0.215145	0.215374	0.215308	0.214786	0.215014	0.21521	0.214818	0.214851	0.215047	0.214948	0.215046	0.215732	0.214916	0.214981
GCA_944738405.1	0.424915	0.425375	0.424781	0.423777	0.424396	0.424719	0.42423	0.424461	0.424872	0.210877	0.223399	0.223455	0.223038	0.222896	0.223179	0.216713	0.221293	0.221203	0.221626	0.221204	0.220812	0.212654	0.21313	0.214584	0.214462	0.214646	0.221103	0.215454	0.21408	0.214309	0.214604	0.214735	0.214735	0.214735	0.214312	0.214866	0.215095	0.21503	0.214508	0.214735	0.214931	0.214539	0.214572	0.214768	0.214669	0.214767	0.215453	0.214637	0.214702
GCA_944738575.1	0.425362	0.425822	0.425228	0.424224	0.424842	0.425165	0.424676	0.424908	0.425319	0.211323	0.223846	0.223901	0.223485	0.223343	0.223625	0.217159	0.22174	0.22165	0.222073	0.221651	0.221258	0.213101	0.213577	0.215031	0.214909	0.215093	0.221549	0.2159	0.214526	0.214755	0.215051	0.215181	0.215182	0.215182	0.214759	0.215313	0.215542	0.215476	0.214954	0.215182	0.215377	0.214986	0.215019	0.215215	0.215116	0.215214	0.2159	0.215084	0.215149
GCA_944739525.1	0.424832	0.425293	0.424699	0.423695	0.424313	0.424636	0.424147	0.424378	0.42479	0.210794	0.223317	0.223372	0.222955	0.222814	0.223096	0.21663	0.221211	0.22112	0.221544	0.221121	0.220729	0.212571	0.213047	0.214502	0.214379	0.214564	0.22102	0.215371	0.213997	0.214226	0.214521	0.214652	0.214653	0.214653	0.214229	0.214784	0.215012	0.214947	0.214425	0.214652	0.214848	0.214457	0.214489	0.214685	0.214587	0.214685	0.215371	0.214554	0.214619
GCA_944739915.1	0.425251	0.425711	0.425117	0.424113	0.424731	0.425054	0.424565	0.424797	0.425208	0.211212	0.223735	0.22379	0.223374	0.223232	0.223514	0.217048	0.221629	0.221539	0.221962	0.22154	0.221147	0.21299	0.213466	0.21492	0.214798	0.214982	0.221438	0.215789	0.214415	0.214644	0.21494	0.21507	0.215071	0.215071	0.214648	0.215202	0.215431	0.215365	0.214843	0.215071	0.215266	0.214875	0.214908	0.215104	0.215005	0.215103	0.215789	0.214973	0.215038
GCA_944738455.1	0.424887	0.425348	0.424754	0.42375	0.424368	0.424691	0.424202	0.424433	0.424845	0.210849	0.223372	0.223427	0.22301	0.222869	0.223151	0.216685	0.221266	0.221175	0.221599	0.221176	0.220784	0.212627	0.213102	0.214557	0.214435	0.214619	0.221075	0.215426	0.214052	0.214281	0.214576	0.214707	0.214708	0.214708	0.214284	0.214839	0.215067	0.215002	0.21448	0.214707	0.214903	0.214512	0.214544	0.21474	0.214642	0.21474	0.215426	0.214609	0.214675
GCA_944739375.1	0.425389	0.425849	0.425256	0.424252	0.42487	0.425193	0.424704	0.424935	0.425347	0.211351	0.223874	0.223929	0.223512	0.223371	0.223653	0.217187	0.221768	0.221677	0.222101	0.221678	0.221286	0.213128	0.213604	0.215059	0.214936	0.215121	0.221577	0.215928	0.214554	0.214783	0.215078	0.215209	0.215209	0.215209	0.214786	0.21534	0.215569	0.215504	0.214982	0.215209	0.215405	0.215014	0.215046	0.215242	0.215144	0.215242	0.215928	0.215111	0.215176
GCA_001188915.1	0.424851	0.425311	0.424718	0.423714	0.424332	0.424655	0.424166	0.424397	0.424809	0.210813	0.223336	0.223391	0.222974	0.222833	0.223115	0.216649	0.22123	0.221139	0.221563	0.22114	0.220748	0.21259	0.213066	0.214521	0.214398	0.214583	0.221039	0.21539	0.214016	0.214245	0.21454	0.214671	0.214671	0.214671	0.214248	0.214802	0.215031	0.214966	0.214444	0.214671	0.214867	0.214476	0.214508	0.214704	0.214606	0.214704	0.21539	0.214573	0.214638
GCA_004026205.1	0.426537	0.426998	0.426404	0.4254	0.426018	0.426341	0.425852	0.426083	0.426495	0.212499	0.225022	0.225077	0.22466	0.224519	0.224801	0.218335	0.222916	0.222825	0.223249	0.222826	0.222434	0.214276	0.214752	0.216207	0.216084	0.216269	0.222725	0.217076	0.215702	0.215931	0.216226	0.216357	0.216358	0.216358	0.215934	0.216489	0.216717	0.216652	0.21613	0.216357	0.216553	0.216162	0.216194	0.21639	0.216292	0.21639	0.217076	0.216259	0.216324
GCA_001188875.1	0.425437	0.425898	0.425304	0.4243	0.424918	0.425241	0.424752	0.424983	0.425395	0.211399	0.223922	0.223977	0.22356	0.223419	0.223701	0.217235	0.221816	0.221725	0.222149	0.221727	0.221334	0.213177	0.213652	0.215107	0.214985	0.215169	0.221625	0.215976	0.214602	0.214831	0.215126	0.215257	0.215258	0.215258	0.214834	0.215389	0.215617	0.215552	0.21503	0.215257	0.215453	0.215062	0.215095	0.21529	0.215192	0.21529	0.215976	0.215159	0.215225
GCA_001188895.1	0.424767	0.425227	0.424634	0.42363	0.424248	0.424571	0.424082	0.424313	0.424724	0.210729	0.223251	0.223307	0.22289	0.222749	0.223031	0.216565	0.221145	0.221055	0.221479	0.221056	0.220664	0.212506	0.212982	0.214437	0.214314	0.214499	0.220955	0.215306	0.213932	0.214161	0.214456	0.214587	0.214587	0.214587	0.214164	0.214718	0.214947	0.214882	0.21436	0.214587	0.214783	0.214391	0.214424	0.21462	0.214522	0.21462	0.215306	0.214489	0.214554
GCA_944739015.1	0.425409	0.425869	0.425275	0.424271	0.424889	0.425213	0.424724	0.424955	0.425366	0.211371	0.223893	0.223949	0.223532	0.22339	0.223673	0.217207	0.221787	0.221697	0.22212	0.221698	0.221306	0.213148	0.213624	0.215078	0.214956	0.21514	0.221597	0.215948	0.214574	0.214803	0.215098	0.215228	0.215229	0.215229	0.214806	0.21536	0.215589	0.215524	0.215001	0.215229	0.215425	0.215033	0.215066	0.215262	0.215163	0.215261	0.215947	0.215131	0.215196
GCA_944738015.1	0.425269	0.425729	0.425136	0.424132	0.42475	0.425073	0.424584	0.424815	0.425227	0.211231	0.223754	0.223809	0.223392	0.223251	0.223533	0.217067	0.221648	0.221557	0.221981	0.221558	0.221166	0.213008	0.213484	0.214939	0.214816	0.215001	0.221457	0.215808	0.214434	0.214663	0.214958	0.215089	0.215089	0.215089	0.214666	0.215221	0.215449	0.215384	0.214862	0.215089	0.215285	0.214894	0.214926	0.215122	0.215024	0.215122	0.215808	0.214991	0.215056
GCA_944740275.1	0.425437	0.425897	0.425303	0.424299	0.424918	0.425241	0.424752	0.424983	0.425394	0.211399	0.223921	0.223977	0.22356	0.223418	0.223701	0.217235	0.221815	0.221725	0.222148	0.221726	0.221334	0.213176	0.213652	0.215106	0.214984	0.215168	0.221625	0.215976	0.214602	0.214831	0.215126	0.215256	0.215257	0.215257	0.214834	0.215388	0.215617	0.215552	0.21503	0.215257	0.215453	0.215061	0.215094	0.21529	0.215191	0.215289	0.215975	0.215159	0.215224
Canine_41	0.425353	0.425813	0.425219	0.424215	0.424833	0.425157	0.424668	0.424899	0.42531	0.211315	0.223837	0.223893	0.223476	0.223334	0.223617	0.21715	0.221731	0.221641	0.222064	0.221642	0.22125	0.213092	0.213568	0.215022	0.2149	0.215084	0.221541	0.215891	0.214518	0.214746	0.215042	0.215172	0.215173	0.215173	0.21475	0.215304	0.215533	0.215467	0.214945	0.215173	0.215369	0.214977	0.21501	0.215206	0.215107	0.215205	0.215891	0.215075	0.21514
Canine_42	0.425353	0.425813	0.425219	0.424215	0.424833	0.425157	0.424668	0.424899	0.42531	0.211315	0.223837	0.223893	0.223476	0.223334	0.223617	0.21715	0.221731	0.221641	0.222064	0.221642	0.22125	0.213092	0.213568	0.215022	0.2149	0.215084	0.221541	0.215891	0.214518	0.214746	0.215042	0.215172	0.215173	0.215173	0.21475	0.215304	0.215533	0.215467	0.214945	0.215173	0.215369	0.214977	0.21501	0.215206	0.215107	0.215205	0.215891	0.215075	0.21514
GCA_944739425.1	0.218147	0.218607	0.218014	0.217009	0.217628	0.217951	0.217462	0.217693	0.218104	0.374344	0.386867	0.386922	0.386506	0.386364	0.386646	0.38018	0.384761	0.384671	0.385094	0.384672	0.384279	0.376122	0.376598	0.378052	0.37793	0.378114	0.38457	0.378921	0.377547	0.377776	0.378072	0.378202	0.378203	0.378203	0.37778	0.378334	0.378563	0.378497	0.377975	0.378203	0.378398	0.378007	0.37804	0.378236	0.378137	0.378235	0.378921	0.378105	0.37817
GCA_944738825.1	0.218299	0.21876	0.218166	0.217162	0.21778	0.218103	0.217614	0.217845	0.218257	0.374497	0.387019	0.387075	0.386658	0.386516	0.386799	0.380333	0.384913	0.384823	0.385247	0.384824	0.384432	0.376274	0.37675	0.378205	0.378082	0.378267	0.384723	0.379074	0.3777	0.377929	0.378224	0.378355	0.378355	0.378355	0.377932	0.378486	0.378715	0.37865	0.378128	0.378355	0.378551	0.378159	0.378192	0.378388	0.378289	0.378387	0.379074	0.378257	0.378322
GCA_944738725.1	0.218113	0.218573	0.21798	0.216976	0.217594	0.217917	0.217428	0.217659	0.218071	0.374311	0.386833	0.386889	0.386472	0.38633	0.386613	0.380146	0.384727	0.384637	0.38506	0.384638	0.384246	0.376088	0.376564	0.378018	0.377896	0.37808	0.384537	0.378887	0.377514	0.377742	0.378038	0.378168	0.378169	0.378169	0.377746	0.3783	0.378529	0.378463	0.377941	0.378169	0.378365	0.377973	0.378006	0.378202	0.378103	0.378201	0.378887	0.378071	0.378136
GCA_944739735.1	0.218113	0.218573	0.21798	0.216976	0.217594	0.217917	0.217428	0.217659	0.218071	0.374311	0.386833	0.386889	0.386472	0.38633	0.386613	0.380146	0.384727	0.384637	0.38506	0.384638	0.384246	0.376088	0.376564	0.378018	0.377896	0.37808	0.384537	0.378887	0.377514	0.377742	0.378038	0.378168	0.378169	0.378169	0.377746	0.3783	0.378529	0.378463	0.377941	0.378169	0.378365	0.377973	0.378006	0.378202	0.378103	0.378201	0.378887	0.378071	0.378136
GCA_944740165.1	0.218239	0.218699	0.218106	0.217102	0.21772	0.218043	0.217554	0.217785	0.218197	0.374437	0.386959	0.387015	0.386598	0.386456	0.386739	0.380272	0.384853	0.384763	0.385186	0.384764	0.384372	0.376214	0.37669	0.378144	0.378022	0.378206	0.384663	0.379014	0.37764	0.377868	0.378164	0.378294	0.378295	0.378295	0.377872	0.378426	0.378655	0.378589	0.378067	0.378295	0.378491	0.378099	0.378132	0.378328	0.378229	0.378327	0.379013	0.378197	0.378262
GCA_944738385.1	0.280386	0.280846	0.280252	0.279248	0.279866	0.280189	0.2797	0.279932	0.280343	0.436583	0.449106	0.449161	0.448744	0.448603	0.448885	0.442419	0.447	0.446909	0.447333	0.44691	0.446518	0.43836	0.438836	0.440291	0.440168	0.440353	0.446809	0.44116	0.439786	0.440015	0.44031	0.440441	0.440441	0.440441	0.440018	0.440572	0.440801	0.440736	0.440214	0.440441	0.440637	0.440246	0.440278	0.440474	0.440376	0.440474	0.44116	0.440343	0.440408
GCA_944738835.1	0.279678	0.280138	0.279544	0.27854	0.279158	0.279482	0.278993	0.279224	0.279635	0.435875	0.448398	0.448453	0.448036	0.447895	0.448177	0.441711	0.446292	0.446201	0.446625	0.446202	0.44581	0.437652	0.438128	0.439583	0.43946	0.439645	0.446101	0.440452	0.439078	0.439307	0.439602	0.439733	0.439734	0.439734	0.43931	0.439865	0.440093	0.440028	0.439506	0.439733	0.439929	0.439538	0.43957	0.439766	0.439668	0.439766	0.440452	0.439635	0.4397
GCA_944738515.1	0.316416	0.316876	0.316283	0.315279	0.315897	0.31622	0.315731	0.315962	0.316374	0.472614	0.485136	0.485192	0.484775	0.484633	0.484916	0.478449	0.48303	0.48294	0.483363	0.482941	0.482549	0.474391	0.474867	0.476321	0.476199	0.476383	0.48284	0.477191	0.475817	0.476046	0.476341	0.476471	0.476472	0.476472	0.476049	0.476603	0.476832	0.476767	0.476244	0.476472	0.476668	0.476276	0.476309	0.476505	0.476406	0.476504	0.47719	0.476374	0.476439
GCA_944738955.1	0.317083	0.317543	0.316949	0.315945	0.316563	0.316887	0.316397	0.316629	0.31704	0.47328	0.485803	0.485858	0.485441	0.4853	0.485582	0.479116	0.483697	0.483606	0.48403	0.483607	0.483215	0.475057	0.475533	0.476988	0.476865	0.47705	0.483506	0.477857	0.476483	0.476712	0.477007	0.477138	0.477138	0.477138	0.476715	0.47727	0.477498	0.477433	0.476911	0.477138	0.477334	0.476943	0.476975	0.477171	0.477073	0.477171	0.477857	0.47704	0.477105
GCA_944738195.1	0.320828	0.321288	0.320694	0.31969	0.320308	0.320631	0.320142	0.320374	0.320785	0.477025	0.489548	0.489603	0.489186	0.489045	0.489327	0.482861	0.487442	0.487351	0.487775	0.487352	0.48696	0.478802	0.479278	0.480733	0.48061	0.480795	0.487251	0.481602	0.480228	0.480457	0.480752	0.480883	0.480883	0.480883	0.48046	0.481014	0.481243	0.481178	0.480656	0.480883	0.481079	0.480688	0.48072	0.480916	0.480818	0.480916	0.481602	0.480785	0.48085
GCA_022557135.1	0.314646	0.315106	0.314513	0.313508	0.314127	0.31445	0.313961	0.314192	0.314603	0.470843	0.483366	0.483421	0.483004	0.482863	0.483145	0.476679	0.48126	0.481169	0.481593	0.481171	0.480778	0.472621	0.473097	0.474551	0.474429	0.474613	0.481069	0.47542	0.474046	0.474275	0.474571	0.474701	0.474702	0.474702	0.474279	0.474833	0.475062	0.474996	0.474474	0.474702	0.474897	0.474506	0.474539	0.474735	0.474636	0.474734	0.47542	0.474604	0.474669
GCA_944738205.1	0.31416	0.314621	0.314027	0.313023	0.313641	0.313964	0.313475	0.313706	0.314118	0.470358	0.48288	0.482936	0.482519	0.482378	0.48266	0.476194	0.480774	0.480684	0.481108	0.480685	0.480293	0.472135	0.472611	0.474066	0.473943	0.474128	0.480584	0.474935	0.473561	0.47379	0.474085	0.474216	0.474216	0.474216	0.473793	0.474347	0.474576	0.474511	0.473989	0.474216	0.474412	0.47402	0.474053	0.474249	0.474151	0.474249	0.474935	0.474118	0.474183
GCA_944738275.1	0.314124	0.314584	0.313991	0.312987	0.313605	0.313928	0.313439	0.31367	0.314082	0.470322	0.482844	0.4829	0.482483	0.482341	0.482624	0.476157	0.480738	0.480648	0.481071	0.480649	0.480257	0.472099	0.472575	0.474029	0.473907	0.474091	0.480548	0.474898	0.473525	0.473753	0.474049	0.474179	0.47418	0.47418	0.473757	0.474311	0.47454	0.474474	0.473952	0.47418	0.474376	0.473984	0.474017	0.474213	0.474114	0.474212	0.474898	0.474082	0.474147
GCA_944739595.1	0.315069	0.315529	0.314935	0.313931	0.31455	0.314873	0.314384	0.314615	0.315026	0.471266	0.483789	0.483844	0.483427	0.483286	0.483568	0.477102	0.481683	0.481592	0.482016	0.481594	0.481201	0.473044	0.47352	0.474974	0.474852	0.475036	0.481492	0.475843	0.474469	0.474698	0.474993	0.475124	0.475125	0.475125	0.474701	0.475256	0.475485	0.475419	0.474897	0.475125	0.47532	0.474929	0.474962	0.475158	0.475059	0.475157	0.475843	0.475026	0.475092
GCA_944740115.1	0.314812	0.315272	0.314679	0.313674	0.314293	0.314616	0.314127	0.314358	0.314769	0.471009	0.483532	0.483587	0.48317	0.483029	0.483311	0.476845	0.481426	0.481335	0.481759	0.481337	0.480944	0.472787	0.473263	0.474717	0.474595	0.474779	0.481235	0.475586	0.474212	0.474441	0.474737	0.474867	0.474868	0.474868	0.474445	0.474999	0.475228	0.475162	0.47464	0.474868	0.475063	0.474672	0.474705	0.474901	0.474802	0.4749	0.475586	0.47477	0.474835
GCA_944738495.1	0.314447	0.314907	0.314314	0.31331	0.313928	0.314251	0.313762	0.313993	0.314404	0.470644	0.483167	0.483222	0.482806	0.482664	0.482946	0.47648	0.481061	0.480971	0.481394	0.480972	0.480579	0.472422	0.472898	0.474352	0.47423	0.474414	0.480871	0.475221	0.473847	0.474076	0.474372	0.474502	0.474503	0.474503	0.47408	0.474634	0.474863	0.474797	0.474275	0.474503	0.474699	0.474307	0.47434	0.474536	0.474437	0.474535	0.475221	0.474405	0.47447
GCA_944740095.1	0.314158	0.314618	0.314025	0.313021	0.313639	0.313962	0.313473	0.313704	0.314115	0.470355	0.482878	0.482933	0.482517	0.482375	0.482658	0.476191	0.480772	0.480682	0.481105	0.480683	0.48029	0.472133	0.472609	0.474063	0.473941	0.474125	0.480582	0.474932	0.473558	0.473787	0.474083	0.474213	0.474214	0.474214	0.473791	0.474345	0.474574	0.474508	0.473986	0.474214	0.47441	0.474018	0.474051	0.474247	0.474148	0.474246	0.474932	0.474116	0.474181
GCA_944739905.1	0.315943	0.316403	0.315809	0.314805	0.315423	0.315747	0.315257	0.315489	0.3159	0.47214	0.484663	0.484718	0.484301	0.48416	0.484442	0.477976	0.482557	0.482466	0.48289	0.482467	0.482075	0.473917	0.474393	0.475848	0.475725	0.47591	0.482366	0.476717	0.475343	0.475572	0.475867	0.475998	0.475998	0.475998	0.475575	0.476129	0.476358	0.476293	0.475771	0.475998	0.476194	0.475803	0.475835	0.476031	0.475933	0.476031	0.476717	0.4759	0.475965
GCA_944738635.1	0.321385	0.321845	0.321252	0.320247	0.320866	0.321189	0.3207	0.320931	0.321342	0.477582	0.490105	0.49016	0.489743	0.489602	0.489884	0.483418	0.487999	0.487908	0.488332	0.48791	0.487517	0.47936	0.479836	0.48129	0.481168	0.481352	0.487808	0.482159	0.480785	0.481014	0.48131	0.48144	0.481441	0.481441	0.481018	0.481572	0.481801	0.481735	0.481213	0.481441	0.481636	0.481245	0.481278	0.481474	0.481375	0.481473	0.482159	0.481342	0.481408
GCA_944738255.1	0.240499	0.24096	0.240366	0.239362	0.23998	0.240303	0.239814	0.240045	0.240457	0.396697	0.409219	0.409275	0.408858	0.408716	0.408999	0.402533	0.407113	0.407023	0.407446	0.407024	0.406632	0.398474	0.39895	0.400404	0.400282	0.400466	0.406923	0.401274	0.3999	0.400129	0.400424	0.400554	0.400555	0.400555	0.400132	0.400686	0.400915	0.40085	0.400327	0.400555	0.400751	0.400359	0.400392	0.400588	0.400489	0.400587	0.401273	0.400457	0.400522
GCA_944739335.1	0.228233	0.228693	0.2281	0.227096	0.227714	0.228037	0.227548	0.227779	0.228191	0.384431	0.396953	0.397009	0.396592	0.39645	0.396733	0.390266	0.394847	0.394757	0.39518	0.394758	0.394366	0.386208	0.386684	0.388138	0.388016	0.3882	0.394657	0.389007	0.387634	0.387862	0.388158	0.388288	0.388289	0.388289	0.387866	0.38842	0.388649	0.388583	0.388061	0.388289	0.388485	0.388093	0.388126	0.388322	0.388223	0.388321	0.389007	0.388191	0.388256
GCA_944740195.1	0.228062	0.228522	0.227929	0.226925	0.227543	0.227866	0.227377	0.227608	0.228019	0.384259	0.396782	0.396837	0.396421	0.396279	0.396561	0.390095	0.394676	0.394586	0.395009	0.394587	0.394194	0.386037	0.386513	0.387967	0.387845	0.388029	0.394486	0.388836	0.387462	0.387691	0.387987	0.388117	0.388118	0.388118	0.387695	0.388249	0.388478	0.388412	0.38789	0.388118	0.388314	0.387922	0.387955	0.388151	0.388052	0.38815	0.388836	0.38802	0.388085
GCA_944739255.1	0.206578	0.207038	0.206445	0.205441	0.206059	0.206382	0.205893	0.206124	0.206535	0.387981	0.400503	0.400559	0.400142	0.4	0.400283	0.393816	0.398397	0.398307	0.39873	0.398308	0.397916	0.389758	0.390234	0.391688	0.391566	0.39175	0.398207	0.392558	0.391184	0.391412	0.391708	0.391838	0.391839	0.391839	0.391416	0.39197	0.392199	0.392134	0.391611	0.391839	0.392035	0.391643	0.391676	0.391872	0.391773	0.391871	0.392557	0.391741	0.391806
GCA_944739235.1	0.0897839	0.0902442	0.0896505	0.0886464	0.0892646	0.0895878	0.0890987	0.0893299	0.0897413	0.395298	0.407821	0.407876	0.407459	0.407318	0.4076	0.401134	0.405715	0.405624	0.406048	0.405626	0.405233	0.397076	0.397552	0.399006	0.398884	0.399068	0.405524	0.399875	0.398501	0.39873	0.399025	0.399156	0.399157	0.399157	0.398733	0.399288	0.399517	0.399451	0.398929	0.399157	0.399352	0.398961	0.398994	0.39919	0.399091	0.399189	0.399875	0.399058	0.399124
GCA_002901995.1	0.00540765	0.00586792	0.00527427	0.00427019	0.00488833	0.0052116	0.00472249	0.00495366	0.00536505	0.391982	0.404504	0.40456	0.404143	0.404001	0.404284	0.397817	0.402398	0.402308	0.402731	0.402309	0.401917	0.393759	0.394235	0.395689	0.395567	0.395751	0.402208	0.396559	0.395185	0.395414	0.395709	0.395839	0.39584	0.39584	0.395417	0.395971	0.3962	0.396135	0.395612	0.39584	0.396036	0.395644	0.395677	0.395873	0.395774	0.395872	0.396558	0.395742	0.395807
GCA_002901995.1.1	0.00540765	0.00586792	0.00527427	0.00427019	0.00488833	0.0052116	0.00472249	0.00495366	0.00536505	0.391982	0.404504	0.40456	0.404143	0.404001	0.404284	0.397817	0.402398	0.402308	0.402731	0.402309	0.401917	0.393759	0.394235	0.395689	0.395567	0.395751	0.402208	0.396559	0.395185	0.395414	0.395709	0.395839	0.39584	0.39584	0.395417	0.395971	0.3962	0.396135	0.395612	0.39584	0.396036	0.395644	0.395677	0.395873	0.395774	0.395872	0.396558	0.395742	0.395807
[truncated: 82 more columns]

## Sheet: Table S9 _s_coagulans_ref_dist
Genome_ID	Min_distance_to_reference_genomes	Max_distance_to_reference_genomes	Mean_distance_to_reference_genomes
Canine_22	0.0441754	0.48129	0.221972
Canine_20	0.0440529	0.481168	0.221849
Canine_37	0.0442374	0.481352	0.222034
Canine_47	0.0028867	0.507556	0.218426
Canine_41	0.000864813	0.508976	0.213272
Canine_42	0.000864808	0.508976	0.213272
